# Supplementary material for: Modeling diabetic endothelial dysfunction with patient‐specific induced pluripotent stem cells
Source: Bioeng Transl Med. 2023 Aug 30;8(6):e10592. doi: 10.1002/btm2.10592 (PMC10658533; doi:10.1002/btm2.10592)
Supplement: Supplementary file 3 — Table S2. RNA‐seq differential gene expression analysis of HiPSCs and HiPSC‐ECs. DESeq2 Gene count table showing differentially expressed genes between HiPSC and HiPSC‐EC samples. [file BTM2-8-e10592-s001.csv]

	baseMean	log2FoldChange	lfcSE	stat	pvalue	padj	gene
HOXA11	205.605914671237	10.9435119854735	0.668989173521822	16.3582796532604	3.79703584630666e-60	1.09680195031653e-58	HOXA11
HOXA9	240.82400224827	10.8825893550038	0.695361860884117	15.6502534395072	3.30899115472784e-55	8.49178183079904e-54	HOXA9
HOXB5	232.500051751012	10.8312622569002	0.667359254393802	16.2300323035735	3.0929661240982e-59	8.71213938638709e-58	HOXB5
SOX17	2318.48241248226	10.5183558613311	0.29140338578448	36.0955169858953	2.66672779870022e-285	2.91340012007999e-282	SOX17
LUM	496.121407051178	10.3584275776125	1.12006056144412	9.248095981754	2.2852708289602e-20	1.69183046122683e-19	LUM
HOXD9	166.369518961945	10.348698974565	0.723482983052481	14.3039977677185	2.06592617894885e-46	4.06409529350774e-45	HOXD9
ESM1	13367.9131268671	10.2914400385859	0.374526217932111	27.4785570297549	3.16787142456382e-166	6.41756204486141e-164	ESM1
HOXB6	513.171915497747	10.2623726546255	0.506632716892929	20.2560401498791	3.14242652711442e-91	1.77029148184954e-89	HOXB6
ESAM	5392.1427742463	10.1137455045064	0.34329701203278	29.4606278237594	9.20237804515394e-191	2.78713608318078e-188	ESAM
CD93	4129.83169269742	10.0487311586882	0.458519582939548	21.9155986626923	1.84453303703063e-106	1.43573194917982e-104	CD93
MMP1	1273.12698737567	10.0404103283527	0.690329666423768	14.5443703446308	6.34116235950686e-48	1.31064970660348e-46	MMP1
HOXB8	578.07349729918	10.0183722494218	0.460711227194688	21.7454484676325	7.62834342115268e-105	5.66385983623933e-103	HOXB8
ROBO4	2352.82722009074	10.0137276332968	0.276646948809424	36.1967759861146	6.84215404502877e-287	7.75190711990482e-284	ROBO4
HOXD10	146.652350071106	9.87740514240897	1.01034765262035	9.77624396591782	1.42397153935738e-22	1.17031943549012e-21	HOXD10
ADGRF5	2065.15029498838	9.84292450017401	0.417757564582534	23.5613315823738	9.60805610508364e-123	1.01348426294658e-120	ADGRF5
HOXC9	75.5008329247036	9.78652518003713	0.670227159979848	14.6018033353518	2.73513654875322e-48	5.74247268540569e-47	HOXC9
PLVAP	3231.8467527974	9.77929643968612	0.553793218804513	17.6587507893234	8.71471026756872e-70	3.10341079260684e-68	PLVAP
HOXD1	165.512514991457	9.76314048896264	0.692415501998608	14.1001182971525	3.79133627924262e-45	7.18568629380618e-44	HOXD1
MYOZ2	110.349585962302	9.75589170847187	0.815593066214823	11.9617148705654	5.63853006412396e-33	7.02863221929714e-32	MYOZ2
DLL4	3038.854980108	9.7220430866192	0.333116061691212	29.1851525779361	2.99284618636313e-187	8.39918943494019e-185	DLL4
GIMAP8	130.1541537156	9.70539964148634	0.750070161763569	12.9393223944103	2.70000364681958e-38	4.06462163170329e-37	GIMAP8
HOXB9	770.694130152478	9.70028821553106	0.377547100311521	25.6929220421165	1.4024222023027e-145	2.14500475842199e-143	HOXB9
COL15A1	7204.86865690204	9.67931528140265	0.266096619348762	36.3751907299369	1.05064986011236e-289	1.46088087367442e-286	COL15A1
A2M	4110.34893768273	9.65007644374873	0.383935762430832	25.1346120576284	2.0820487291842e-139	2.99013477116172e-137	A2M
FOXF1	182.681706247005	9.61871839915729	0.669741553651616	14.3618360645437	8.98157484447047e-47	1.78638735040541e-45	FOXF1
HOXB-AS3	117.169868901335	9.55385613101381	0.660792832907431	14.4581715406592	2.22633828810085e-47	4.50641700849221e-46	HOXB-AS3
IGFBP1	62.7883453661449	9.52086817448276	0.68601747435153	13.8784630573478	8.55589085145581e-44	1.54958378416834e-42	IGFBP1
PIK3CG	500.709707359594	9.5000615055854	0.45377070057012	20.9358195530242	2.52682181703829e-97	1.64458466772769e-95	PIK3CG
HOXA10	200.609790720903	9.48872764790118	0.647914979290804	14.6450197189257	1.44959198141379e-48	3.06659880438782e-47	HOXA10
CDH5	5943.71611891537	9.46596637205203	0.36365077917052	26.0303756082792	2.24437204015991e-149	3.59452045594197e-147	CDH5
HOXD8	73.7090647917554	9.46124794866125	0.664619292003845	14.2355903033379	5.50957215129201e-46	1.06940236109151e-44	HOXD8
HOXD11	84.8249162980752	9.37588359836604	1.02827295856966	9.11808826657081	7.64611318949542e-20	5.51508140690084e-19	HOXD11
HOXB3	386.910030728632	9.32133648452593	0.423317328330002	22.0197375838566	1.86339644188271e-107	1.49700871878665e-105	HOXB3
PECAM1	6426.34522744105	9.30696636133526	0.2285528718915	40.7212838075975	0	0	PECAM1
CD34	6038.36584957976	9.25905246841128	0.288991446834383	32.0391920585716	3.10498526309095e-225	1.50764284441194e-222	CD34
CXorf36	1789.85394023692	9.25580967825345	0.22338003680695	41.4352589898287	0	0	CXorf36
HAND1	49.6864604043825	9.18314747141247	0.849405040486525	10.8112702817875	3.04425027386386e-27	3.07846664057836e-26	HAND1
ANGPT2	5388.10260764037	9.1593547574651	0.29706725555549	30.8325962763479	9.58668255053717e-209	3.62045208914731e-206	ANGPT2
HOXC10	72.1498872891391	9.14229783343998	0.769884807334634	11.8748905632921	1.59843102153626e-32	1.95349600274846e-31	HOXC10
ACVRL1	3018.1550595605	9.13101746347606	0.199862420674788	45.686514916848	0	0	ACVRL1
ARHGDIB	1172.78146047738	9.09954286036915	0.2344921270791	38.8053235463195	0	0	ARHGDIB
GIMAP4	431.697280643779	9.0925541567134	0.404880947465924	22.4573524973749	1.0846118965264e-111	9.34599377880074e-110	GIMAP4
HOXC6	69.5605409911113	9.08922287481102	0.714050856879378	12.7290973566417	4.07523157926865e-37	5.8858042497558e-36	HOXC6
RP11-677M14.3	68.6917532240896	9.07028927349376	0.662710330073559	13.6866574457757	1.21993331072375e-42	2.13122558395428e-41	RP11-677M14.3
EMP1	3652.54689267545	9.02688475998885	0.415109027116917	21.7458165694055	7.56739771293237e-105	5.6322797089684e-103	EMP1
GIMAP6	43.7607178940085	9.00151136003502	0.705863474616058	12.7524821495137	3.0197479405524e-37	4.38831779104504e-36	GIMAP6
APLN	9679.05063896775	8.9669638984571	0.296704693989541	30.2218471096153	1.22329609496071e-200	4.20456489267956e-198	APLN
THBD	2391.36610575064	8.9471004286526	0.244909385778077	36.5322888717706	3.4077297768834e-292	4.96392637499349e-289	THBD
WISP1	76.7091009944032	8.94135934596662	0.967413212767078	9.24254416620151	2.40704549788502e-20	1.77992584422398e-19	WISP1
RP11-92C4.6	40.8826391936997	8.90218672130106	0.691744681312608	12.8691798604203	6.71109560332388e-38	9.97049123388428e-37	RP11-92C4.6
GPR4	885.944215511152	8.89524433819203	0.278257573001171	31.9676630621463	3.07046074820486e-224	1.46758428574354e-221	GPR4
SENCR	48.76450606667	8.86502923572675	0.677590651670214	13.0831634318966	4.10973768956491e-39	6.35575712455969e-38	SENCR
HOXB7	168.000183689843	8.81964869128879	0.532982962515545	16.5477122376713	1.66303146919985e-61	4.94384185061452e-60	HOXB7
PRDM1	1151.84510004095	8.76796147096528	0.309994184953182	28.2842772431022	5.39494950493658e-176	1.24083838613541e-173	PRDM1
HOXA11-AS	54.7041964061141	8.74316983193615	0.682824309779522	12.8044208542593	1.54876975645519e-37	2.27336213291575e-36	HOXA11-AS
MYCT1	851.329525889536	8.73660330298069	0.280591006236044	31.1364338443233	7.74207475118113e-213	3.24424748820042e-210	MYCT1
HOXD-AS2	33.7720082498832	8.62598724404714	0.72335607630099	11.9249530440909	8.77334791669754e-33	1.08303758180701e-31	HOXD-AS2
HOXB4	50.0975302641693	8.61214737061682	0.671046570880938	12.8339041496195	1.05890673295189e-37	1.56030621199414e-36	HOXB4
CSF2RB	89.8092215333088	8.5908188168092	0.650275444285356	13.2110460148936	7.57642073195144e-40	1.20521430156211e-38	CSF2RB
HOXA10-AS	59.4308716243399	8.57350429729276	0.660950146875437	12.9714840639993	1.77558859431019e-38	2.68887401484895e-37	HOXA10-AS
NBPF8	32.5115249733203	8.5710744503774	1.30330739059141	6.57640285956488	4.81965618362175e-11	2.13671424140564e-10	NBPF8
HOXC8	32.3691746546491	8.56500020832217	0.729467618585293	11.7414399078233	7.81445334276378e-32	9.33766124043531e-31	HOXC8
CXCR4	3230.50316081397	8.5447041576464	0.294936551074316	28.9713300251258	1.51193371502431e-184	3.9870734778098e-182	CXCR4
TMEM173	47.2228320774398	8.53115079767407	0.714677291422116	11.9370671211592	7.58508447169683e-33	9.39383538417839e-32	TMEM173
SOX18	1448.15360680413	8.49287381174573	0.435824415574963	19.4869160795902	1.41771692226261e-84	7.12117580492829e-83	SOX18
COLEC10	219.587862482065	8.39211435768618	0.613609454566934	13.6766379579485	1.4001844859412e-42	2.43915964834517e-41	COLEC10
MMRN2	4880.76999844844	8.36643128693509	0.191427737053336	43.7054285639077	0	0	MMRN2
HOTAIR	27.5788667974532	8.33404675184249	0.904376995552674	9.21523523135334	3.10596531080637e-20	2.28667819151785e-19	HOTAIR
FER1L6	88.2308253795532	8.31545682696323	0.72221790804652	11.5137782299738	1.12441885173829e-30	1.28968776432974e-29	FER1L6
HAND2	146.228764507795	8.27818666852124	0.609009191850795	13.5928763954508	4.41386819230548e-42	7.53461093764646e-41	HAND2
RP11-357H14.17	39.1035061538154	8.25870710215566	0.711036296306466	11.6150288600683	3.45671648455542e-31	4.04054097296715e-30	RP11-357H14.17
FLI1	1177.99165230753	8.25580694390927	0.283892676598913	29.0807323486304	6.2920324919511e-186	1.71851137436415e-183	FLI1
RP11-53M11.5	26.0723814060495	8.25390685518975	0.674659724615373	12.234177547645	2.04162313461884e-34	2.69195050379268e-33	RP11-53M11.5
LAMA4	4949.0104145462	8.25197492050074	0.19790446325431	41.6967600669868	0	0	LAMA4
HLX	748.080415246267	8.25192775173501	0.299588928778078	27.5441678882856	5.19773142338002e-167	1.06710472645097e-164	HLX
PLCL1	264.271520245193	8.22040248859663	0.363752295284333	22.5989020417617	4.44281206053557e-113	3.93929336034154e-111	PLCL1
THSD1	664.991703159399	8.21772074777194	0.428691799530306	19.1692977490487	6.68044868853085e-82	3.18806435853602e-80	THSD1
RP11-483P21.2	419.410971674221	8.13501712619997	0.313062176149189	25.985308178281	7.25913093268795e-149	1.13875289862013e-146	RP11-483P21.2
HAGLROS	43.6059056318387	8.12204805016497	0.679652915760129	11.9502879511393	6.47006716796536e-33	8.03570258498012e-32	HAGLROS
ARHGEF15	719.430844484708	8.08722282303144	0.417206512801293	19.3842199843204	1.0488307308954e-83	5.17479549324036e-82	ARHGEF15
ULBP2	32.860172569458	8.00296160199675	0.686767386122244	11.6530891881523	2.2128875090996e-31	2.5995479609584e-30	ULBP2
LAPTM5	447.912746178138	7.99824952552085	0.441345559457466	18.1224198456939	2.12059782521652e-73	8.2846855010694e-72	LAPTM5
ADGRL4	1005.17406146263	7.94832030567822	0.908869277398781	8.74528439164169	2.22454628928729e-18	1.49360998659566e-17	ADGRL4
HOXD4	21.0802858532128	7.9456404223894	0.680928718188752	11.6688284840219	1.83938699860125e-31	2.16660948352761e-30	HOXD4
GATA6	112.00217225065	7.91402768319312	0.56844970545399	13.9221246968061	4.64876250318506e-44	8.50512230696359e-43	GATA6
DKK1	449.811781790397	7.90518696789925	0.721998832956817	10.9490301189615	6.71628857065706e-28	6.95973127968833e-27	DKK1
CDKN2B	422.601159151564	7.81467121594733	0.675126297931022	11.5751248912922	5.50909742732682e-31	6.39799887251053e-30	CDKN2B
HOXA5	19.2246829595078	7.81359383438866	0.718335976354698	10.8773527869784	1.47792799441187e-27	1.51203402505214e-26	HOXA5
HOXA7	28.7848509874661	7.8129625518639	0.801606995746333	9.74662470926875	1.90703558794019e-22	1.55438898574715e-21	HOXA7
GJA4	2776.49265157184	7.78017325494823	0.242565757471365	32.0744912062317	1.00033082778214e-225	5.01641311833699e-223	GJA4
VSIG2	34.265429122904	7.77425282778182	0.663509608460126	11.7168654811561	1.0446614613077e-31	1.24246477843711e-30	VSIG2
SLC40A1	81.0444615752654	7.74648728098871	0.620238718909642	12.4895254759438	8.51600430758075e-36	1.18465016720734e-34	SLC40A1
OIT3	27.1007844577	7.72586839157485	0.873792247966443	8.84176806278047	9.42156456971703e-19	6.44755391918667e-18	OIT3
PITX1	206.796662125884	7.72466090530307	0.463125731602863	16.6794034064319	1.85057800427709e-62	5.66091811508361e-61	PITX1
LINC01235	17.5326313290177	7.68102545672357	0.732258711467551	10.4894968628365	9.65410988664537e-26	9.19424724260529e-25	LINC01235
HOXD3	17.3025373951872	7.6632707937246	0.681831104466103	11.2392508108371	2.61592897343911e-29	2.85994522149758e-28	HOXD3
HOXC4	21.03271917266	7.65181404572586	0.754325874347983	10.1439103521934	3.52692343443723e-24	3.14727502507103e-23	HOXC4
EDN1	844.662695678685	7.63977843691729	0.350818462205229	21.7770136408842	3.83254555556379e-105	2.88762484100237e-103	EDN1
AC012531.25	16.9399531411159	7.63086935813556	0.782743500956519	9.74887603513869	1.86521866103822e-22	1.52233294666914e-21	AC012531.25
COL3A1	6795.98085006499	7.6281680756392	0.976890782139202	7.80861915692866	5.78179173234453e-15	3.23987926529436e-14	COL3A1
CEACAM21	71.6098781231781	7.59347818055821	0.569871287628779	13.3249004563021	1.65853858376441e-40	2.70585041479218e-39	CEACAM21
SERPINB3	62.1317870690171	7.59050835223843	0.765333234594568	9.91791288961791	3.47955810536586e-23	2.95091994574831e-22	SERPINB3
GBP2	29.6404280731242	7.56360487168375	0.73768029048259	10.2532288977596	1.14454925572105e-24	1.04232693457895e-23	GBP2
CLDN5	1298.70126590989	7.54978621380616	0.358477053326651	21.0607238141033	1.82367218083567e-98	1.22338008797726e-96	CLDN5
PLXNA2	4697.77994736726	7.54833475097415	0.251287776628461	30.038606940021	3.07564598738914e-198	1.00089373142802e-195	PLXNA2
CDKN2A	189.088327695772	7.52410654801604	0.487254068089677	15.4418547545739	8.56027421142423e-54	2.1117644203828e-52	CDKN2A
LIMS4	85.2392106337082	7.50804318806413	0.517075667525804	14.520202089551	9.02437972611756e-48	1.85023978432933e-46	LIMS4
AC108938.5	28.4280440432012	7.50161356700413	0.729387028300625	10.2848189999785	8.24969289533265e-25	7.54659406902589e-24	AC108938.5
CCDC85A	159.084400603376	7.4896682210112	0.391989292514397	19.1068183851887	2.21572759567831e-81	1.04597387579937e-79	CCDC85A
FENDRR	23.0193414597335	7.48911832533912	0.802665577718937	9.33030957503141	1.05562126796666e-20	7.93401832606885e-20	FENDRR
RGCC	218.708374165392	7.48897163486055	0.440199928479396	17.0126598173927	6.61645141430451e-65	2.12379064809627e-63	RGCC
RP11-693N9.2	73.7322627572152	7.4633157650262	0.540880560370712	13.7984544312536	2.6037527732195e-43	4.66874544740823e-42	RP11-693N9.2
MECOM	1141.72030900471	7.46330273132947	0.550233451305184	13.563884045265	6.5570003089453e-42	1.1161860848672e-40	MECOM
RP11-113E21.3	14.6987454639885	7.42562674862056	0.811864318611428	9.14638884650207	5.88684989642759e-20	4.27334452614428e-19	RP11-113E21.3
PCDH12	1683.94066797238	7.39991002116229	0.160068603399138	46.2296157024017	0	0	PCDH12
NKX2-5	61.6497325132986	7.37027192171136	0.581033760107404	12.6847567692951	7.18365083382651e-37	1.02974638709819e-35	NKX2-5
AC005264.2	13.977237871301	7.35749216013637	0.683959377396372	10.7572063536056	5.48064865920723e-27	5.49321895429715e-26	AC005264.2
TMEM204	375.901208533021	7.33635564852175	0.329246265694478	22.2822744338412	5.48982485632317e-110	4.5883536162548e-108	TMEM204
AC010084.1	45.3350967566877	7.31688372082918	0.956999239590725	7.64565259629501	2.07888247447502e-14	1.1285362004293e-13	AC010084.1
AP000695.6	20.3575275006784	7.31039934703415	0.682098477160214	10.7175130744604	8.42378889531028e-27	8.37179019842565e-26	AP000695.6
CYP1A1	168.594438439833	7.3017997581454	0.337984040870061	21.6039779255512	1.64795225571759e-103	1.20312313848213e-101	CYP1A1
HOXA3	16.3682771919253	7.2881528608274	0.768905384019079	9.47860817768256	2.57697222794569e-21	1.99568558108503e-20	HOXA3
NRP1	3107.53048956035	7.28789541061909	0.234227047449916	31.1146619912776	1.52568504342927e-212	6.30685209168937e-210	NRP1
TBX18	29.3718221758606	7.262420401681	0.880316462556973	8.24978369776992	1.58681475165802e-16	9.71007466557687e-16	TBX18
HOXB-AS2	12.9231789483483	7.24155587954254	0.68304322258941	10.6018999091886	2.91987245103475e-26	2.8409318790443e-25	HOXB-AS2
SELP	12.7687900398378	7.2223469310873	0.724273810965079	9.97184603632663	2.0243080657289e-23	1.73406843267004e-22	SELP
HAGLR	18.9263814311216	7.20975072215351	0.841187276074981	8.57092222768102	1.02659562270697e-17	6.6716719988541e-17	HAGLR
TBX4	18.8908464895605	7.20418112415669	1.12209748103846	6.42028098796683	1.36023035858007e-10	5.85636124827084e-10	TBX4
HOXC11	15.3535097081653	7.1954899350835	0.914011844654188	7.8724252614099	3.47831470041211e-15	1.97442283699399e-14	HOXC11
RNASE1	184.661259070065	7.18803600851374	0.353277996681744	20.346684695988	4.96756134229718e-92	2.85634777182088e-90	RNASE1
CSGALNACT1	535.961899436323	7.1817625116384	0.214913026800978	33.4170646542014	7.74843736374021e-245	4.93801456160027e-242	CSGALNACT1
TM4SF1	736.638194386046	7.15718524508997	0.343403340541614	20.8419208555214	1.80451113551724e-96	1.16455686994667e-94	TM4SF1
CLEC14A	304.89907192292	7.15691874960421	0.390785557546488	18.3141843688858	6.37752876980648e-75	2.56695532984711e-73	CLEC14A
PLEKHG1	868.113744901151	7.13107398436593	0.772992432902761	9.22528304395832	2.82812971199121e-20	2.08765656104757e-19	PLEKHG1
VIP	11.9832312447043	7.13046878774265	0.822866782385078	8.66539875029953	4.4993541356092e-18	2.9810535630991e-17	VIP
PRND	371.157083937618	7.12212884776654	0.302487180234917	23.545225428183	1.40501916193753e-122	1.46188898515881e-120	PRND
C8orf4	110.330179134539	7.11685421326072	0.69701272298038	10.2105083287856	1.77930207706933e-24	1.60651861090764e-23	C8orf4
BNC1	189.714268251317	7.08356331154524	0.410819286752671	17.2425286250249	1.27342922648064e-66	4.24337691046219e-65	BNC1
GUCY1A3	14.1681098749131	7.08015156687904	1.20419018115773	5.87959582934983	4.11269446311268e-09	1.60981860046854e-08	GUCY1A3
RNASE6	25.761861680508	7.0682690773037	0.676452534160572	10.4490244627066	1.48040107294562e-25	1.39899502074163e-24	RNASE6
SRPX2	116.040853803563	7.0664953280098	0.602088524039787	11.7366384607305	8.27089454785159e-32	9.87150465153259e-31	SRPX2
SCN3B	721.32644923328	7.03540757501215	0.292734011144389	24.0334477962043	1.24363507210681e-127	1.48604675217763e-125	SCN3B
HEY1	2322.02480906851	7.03311528360161	0.340619133140372	20.6480335345789	1.01674966706072e-94	6.25802259866952e-93	HEY1
RP1-18D14.7	30.5835585277413	7.03112302144367	0.687336339187138	10.2295231905807	1.46237596843193e-24	1.32584709171111e-23	RP1-18D14.7
MIR10A	13.4318151892141	6.99503412655974	0.689831115685039	10.140212535373	3.66301750550331e-24	3.26681357123459e-23	MIR10A
SH3TC1	233.936562039343	6.98992265033303	0.375425766061882	18.618654557612	2.26842061337874e-77	9.75963242802473e-76	SH3TC1
RP11-71H17.7	10.8239426719213	6.9829438707355	0.68724378844752	10.1607959040415	2.96644851893499e-24	2.655652917595e-23	RP11-71H17.7
IGF1	29.4764149133172	6.98283824630013	1.27242729061804	5.48780924284361	4.06949178625969e-08	1.48657456104232e-07	IGF1
HOXC-AS2	13.2224294784577	6.98065782780433	0.753168698789508	9.26838547462691	1.88984801362935e-20	1.404188747557e-19	HOXC-AS2
RP11-495O11.1	12.9922605328324	6.94939632527454	0.692986080565391	10.0281903492271	1.14597613408155e-23	9.94761916616188e-23	RP11-495O11.1
CASP12	10.5474921505235	6.94566588550174	0.709408491404075	9.79078481532516	1.23334809968822e-22	1.01665638290118e-21	CASP12
CDH13	954.608716738908	6.93123244695691	0.220433667191256	31.4436199119399	5.13126523161855e-217	2.30831475640017e-214	CDH13
PRSS23	8874.08290861325	6.85494107050015	0.188746921286247	36.3181609733607	8.36300362015079e-289	1.06593450308505e-285	PRSS23
BMP10	11.995149533586	6.83963602982813	1.03512961995806	6.60751648678088	3.90820672658608e-11	1.74350362791699e-10	BMP10
IGFBP3	5600.60822996911	6.81974875077522	0.220938373722777	30.8671990105816	3.2928873312861e-209	1.27505599321572e-206	IGFBP3
VWF	1622.83575067362	6.81856862158166	0.368697793811428	18.493651809235	2.32278475135041e-76	9.65407412280016e-75	VWF
HOTAIRM1	26.4437329592237	6.81830496681381	0.686761619709263	9.92819745765686	3.13878126519371e-23	2.66857473324835e-22	HOTAIRM1
TBX20	17.6172734198591	6.81343765382722	0.712822372191652	9.55839479740028	1.19597214573023e-21	9.40241273140266e-21	TBX20
HOXA-AS2	11.7433553405864	6.8089191651314	0.83479978671033	8.15634990991445	3.45301135506106e-16	2.07438368718221e-15	HOXA-AS2
S1PR1	1442.06349615147	6.79167783131228	0.202433297417439	33.5502010684888	8.94237715171731e-247	6.07882926824517e-244	S1PR1
TM4SF18	3031.816394887	6.77483470671277	0.192159570676548	35.2562960192937	2.74753028093934e-272	2.62646722793545e-269	TM4SF18
H19	3659.16512140204	6.76329934446341	0.759992377878574	8.89916733552293	5.62672081251057e-19	3.89326825728791e-18	H19
RP11-1024P17.1	35.6381675158672	6.75784182802283	0.641379556051469	10.5364160180381	5.8693214318375e-26	5.6282928714705e-25	RP11-1024P17.1
PTHLH	16.9207118366977	6.75227957754901	0.846941871489942	7.97254192388715	1.55443478591431e-15	9.00059816413379e-15	PTHLH
NNMT	60.3007920155962	6.72987671504303	0.612493059780477	10.987678321539	4.38049266718128e-28	4.56400785725733e-27	NNMT
RP11-380D23.1	16.5236782741667	6.71150747955191	0.724792716633298	9.25989917603922	2.04625342818579e-20	1.51781989253646e-19	RP11-380D23.1
F2RL2	277.396743998493	6.70561336896084	0.290357276333653	23.0943527699142	5.27632765095899e-118	5.02812656831264e-116	F2RL2
MAMLD1	177.301652209408	6.6869582554725	0.305786016006127	21.8680969875958	5.22934726533217e-106	4.01923951875656e-104	MAMLD1
C10orf10	483.746158753128	6.67423677115469	0.491039815437165	13.5920480607315	4.46411440322387e-42	7.61594420217024e-41	C10orf10
RHOJ	517.487082237505	6.66830849242657	0.48334489808248	13.7961702272663	2.68755944815297e-43	4.81619469941413e-42	RHOJ
CTD-2377D24.6	100.73006413452	6.66067390133488	0.561571567985687	11.8607747988848	1.89216024121333e-32	2.30602317843489e-31	CTD-2377D24.6
AP000695.4	10.5617196224656	6.65504424276438	0.683119565036683	9.742136784513	1.9931840294235e-22	1.62374166338389e-21	AP000695.4
GATA3	311.12041154577	6.6506772925835	0.482109490060125	13.7949520382892	2.7333460347337e-43	4.89537793925667e-42	GATA3
FAM26D	12.5862525890042	6.61336107848478	0.770501916810507	8.58318575748752	9.22811591444312e-18	6.00740723181134e-17	FAM26D
PTPRB	1080.22978196848	6.60693286524671	0.355997833004709	18.5589131525959	6.90882372519191e-77	2.91504714142925e-75	PTPRB
TIE1	3325.23760009219	6.5936619099791	0.212936027492498	30.965459380571	1.57354066558827e-210	6.17110371286476e-208	TIE1
ANXA1	1971.00287440084	6.58793057933334	0.306167510097171	21.5174058711928	1.06983019938305e-102	7.59306399051683e-101	ANXA1
RP11-927P21.4	12.0714860693554	6.55425913387816	0.697500482974205	9.39678078204363	5.62579830706171e-21	4.28305550555047e-20	RP11-927P21.4
SLC46A3	215.5956326969	6.55155062269326	0.321647424607412	20.3687333442504	3.16765378113375e-92	1.83173022995995e-90	SLC46A3
PMP22	680.549808178738	6.54709659250206	0.424088705926746	15.4380357246131	9.08244247621153e-54	2.23877449917253e-52	PMP22
NTRK2	87.8044337704189	6.53355083407529	0.632833047291394	10.3242883127544	5.47231095517618e-25	5.04210819635058e-24	NTRK2
KCNJ2	755.429237469382	6.53209304007627	0.210369476478975	31.0505742059452	1.12067612759747e-211	4.45214061600086e-209	KCNJ2
MEF2C	1133.66031860583	6.52821686933593	0.351835424156588	18.5547458303416	7.46596706352839e-77	3.14578419384757e-75	MEF2C
ANKRD1	1251.03014486116	6.52721508894791	0.62312810541608	10.4749168464958	1.12636548799238e-25	1.06905120315504e-24	ANKRD1
SLC18A1	29.836832238599	6.50721100886695	0.71246760884492	9.13334294511534	6.64160660884708e-20	4.80981880124603e-19	SLC18A1
FAM196B	61.838652879994	6.48456021074407	0.805853465621161	8.0468230111112	8.49709252249258e-16	4.99377637392984e-15	FAM196B
MEIS2	438.612996096648	6.46835451393342	0.314774682363065	20.5491574651888	7.83105217063426e-94	4.69709580195494e-92	MEIS2
CHST1	2421.65262616337	6.46513866058758	0.196569066614181	32.8899087325736	3.06405523429636e-237	1.70417181122046e-234	CHST1
PTP4A2P2	11.3313762647393	6.46175337225695	0.751787094213683	8.59519060913847	8.31266996214755e-18	5.42184593053505e-17	PTP4A2P2
RASGRP3	1803.06477022177	6.43835216560151	0.208769216820228	30.839566597338	7.73079686041979e-209	2.95606344950302e-206	RASGRP3
MSX1	180.761193272575	6.42573588072229	0.276372013335793	23.2503132396224	1.41219021304597e-119	1.38903210987383e-117	MSX1
PLAGL1	821.260701215317	6.4052600949729	0.477890214263282	13.4032041330817	5.79080932968732e-41	9.60113048212114e-40	PLAGL1
AC108463.2	10.9102249721994	6.39891366740333	0.681129723689698	9.39455942803411	5.74577795255332e-21	4.37222257633348e-20	AC108463.2
NPPB	180.019622073424	6.37542292423921	0.715440911688753	8.91118025273454	5.04921497849371e-19	3.50159796400187e-18	NPPB
GDF6	268.806677707489	6.3574839140079	0.74757257602291	8.50416951867034	1.82900121932315e-17	1.16901686792928e-16	GDF6
ICAM2	408.601491333328	6.35012167922205	0.359214023264397	17.6778223230669	6.21507936894709e-70	2.2236172853344e-68	ICAM2
LMO2	878.879610656346	6.34602670206319	0.240520185085867	26.3845909639461	2.05895008925581e-153	3.55837758363476e-151	LMO2
ECSCR	852.265449649976	6.32519122180336	0.255468434843132	24.7591888433782	2.46861866373134e-135	3.38632488446376e-133	ECSCR
ZNF804A	18.5567394842907	6.32458690056421	1.01647011782435	6.22210804789947	4.90519028540108e-10	2.03788905107183e-09	ZNF804A
C2CD4B	86.2903497799158	6.31394004168029	0.515358033719452	12.2515603300315	1.6479441352119e-34	2.18227753662909e-33	C2CD4B
ABCA4	87.4247964878845	6.28151240000428	0.338256894461724	18.5702420345347	5.5950189948074e-77	2.36724247650288e-75	ABCA4
CLEC1A	112.864968989527	6.26598379431878	0.473209038614276	13.2414710688279	5.05489198661775e-40	8.09576679950978e-39	CLEC1A
LRRC70	115.057173049283	6.26142803176731	0.362601548605111	17.2680675409533	8.18371858554391e-67	2.73894914148565e-65	LRRC70
C10orf54	157.789953806211	6.25906866786112	0.386608499455614	16.1896820082191	5.96359635563292e-59	1.66904311545115e-57	C10orf54
NOTCH4	1469.09306337947	6.22722751974488	0.218398844296232	28.5130974012774	8.06060639355279e-179	1.95693610776809e-176	NOTCH4
GNG11	1941.88534490435	6.22649650333339	0.20414242406176	30.5007473676793	2.54708453067385e-204	9.27563283253726e-202	GNG11
LOX	533.067617509864	6.22556451260826	0.577946182048053	10.7718758354747	4.67380272509984e-27	4.696833947464e-26	LOX
TBX15	120.317866176163	6.19552481877767	0.329337571297626	18.8120802444939	6.01312264383107e-79	2.66581770543177e-77	TBX15
KLF2	126.409524453381	6.18422392282714	0.37147213959495	16.6478808601107	3.13508650352826e-62	9.51411668084618e-61	KLF2
GRK5	1261.26806935535	6.17311656351584	0.147204986255119	41.9355126518424	0	0	GRK5
EPAS1	1473.64743545932	6.13295607412352	0.298913169471577	20.5175171270154	1.50189436584758e-93	8.93831685822517e-92	EPAS1
SLC6A17	131.046113855889	6.12483622160845	0.304513796662442	20.113493341643	5.62213868351986e-90	3.10435419366196e-88	SLC6A17
SP6	803.435190149076	6.11380384286197	0.203152942324979	30.0945867329939	5.70373041271392e-199	1.87609799274106e-196	SP6
MAPK11	653.245395468169	6.1058679123499	0.25444207289173	23.9970844560289	2.98268190172893e-127	3.50923997591877e-125	MAPK11
PGF	1787.86344676945	6.0998471036981	0.314758207271021	19.3794695826497	1.15026380240242e-83	5.65700477740999e-82	PGF
DLC1	1835.56542865623	6.07701860636844	0.178620709071727	34.0219151404676	1.05655678259352e-253	7.88294438525265e-251	DLC1
CALCRL	893.316707273616	6.02450226592067	0.298506925230589	20.1821189282858	1.40588583661975e-90	7.86216594921356e-89	CALCRL
IFI16	485.954397605505	6.01154273112457	0.269371944900554	22.3168850540241	2.53336427702429e-110	2.13486537835188e-108	IFI16
ENG	2102.781910509	6.00453238167974	0.246052139401425	24.4034959268676	1.57011760169062e-131	1.99294180231187e-129	ENG
INHBA	336.230812420665	6.00353713773356	0.501010019501845	11.982868413895	4.36939246079268e-33	5.47113038786934e-32	INHBA
PDGFB	2423.82143840927	6.00158793633895	0.367328232384636	16.3384880529808	5.2539654819837e-60	1.51051507607031e-58	PDGFB
ARHGAP29	2063.35896129053	5.99241270568572	0.173329893052347	34.5722979467596	6.59111626187111e-262	5.60061795696214e-259	ARHGAP29
NPNT	230.160505699555	5.98919631172139	0.950915624763647	6.29834672577814	3.00836994465227e-10	1.26583269060403e-09	NPNT
TTC29	14.833623841009	5.98350276302537	0.767611626462685	7.79496109327916	6.44283271405566e-15	3.60238078455424e-14	TTC29
ARHGEF28	411.68055034092	5.98181990104339	0.275041899416291	21.748758693633	7.09741975048997e-105	5.29536756506069e-103	ARHGEF28
AQP1	101.669813529184	5.97555716254494	0.425657072349049	14.038430348562	9.06993029884782e-45	1.70005617550095e-43	AQP1
IGF2	1054.09204476404	5.95993580372749	0.553893959514598	10.760066437537	5.3131847780266e-27	5.32711643263959e-26	IGF2
GATA2-AS1	29.5215115803382	5.95751119127001	0.513758372991954	11.5959398512096	4.32096000920505e-31	5.03535873072695e-30	GATA2-AS1
GIMAP1	46.8525398969751	5.95523189184082	0.403900570489128	14.7443017587942	3.34764174879357e-49	7.27820619016312e-48	GIMAP1
GATA2	370.32259655452	5.95452614114045	0.578488976208394	10.2932404696255	7.55888364009309e-25	6.92708959108591e-24	GATA2
TRADD	58.3917536023868	5.95331271225374	0.370031771783061	16.0886528299089	3.06432761868706e-58	8.41452260822596e-57	TRADD
SERPINB4	99.1663590718457	5.94881270943864	0.547363149274201	10.8681278915592	1.63521722699162e-27	1.66848882500579e-26	SERPINB4
GATA4	100.938275002438	5.94073985489708	1.09614617432053	5.41966025523883	5.97124029114135e-08	2.14970272456177e-07	GATA4
PDE7B	74.3107032544233	5.93540841532901	0.484516891998346	12.250157865186	1.67669221586152e-34	2.21938619139783e-33	PDE7B
ADCY4	255.537817633394	5.91678066549037	0.27496105654628	21.5186133622326	1.04233278563166e-102	7.41510695638896e-101	ADCY4
KCNA5	207.307017894469	5.91638717504898	0.525330104146252	11.2622275562602	2.01597456085364e-29	2.21510997904141e-28	KCNA5
LTBP2	974.354648022974	5.90088964183273	0.207354061078421	28.4580374801583	3.87577236641953e-178	9.26249036631041e-176	LTBP2
GRAP	177.059087912086	5.89891267885441	0.223749620626979	26.3639002485224	3.55615698370922e-153	6.11139562537445e-151	GRAP
AFAP1L1	3612.37431681328	5.87113501914229	0.142550462221209	41.1863625530131	0	0	AFAP1L1
PEAR1	404.069326555983	5.87078924533231	0.208317992057527	28.1818636371606	9.75663035058697e-175	2.19452442959158e-172	PEAR1
NT5E	437.965517068199	5.86459514817326	0.381394161226598	15.3767302816388	2.34494191295513e-53	5.70204873746402e-52	NT5E
TBX2	70.1514182054158	5.85149301116763	0.824278925253929	7.09892347346501	1.25732402324678e-12	6.11374056129693e-12	TBX2
RP4-575N6.4	11.1465889214927	5.84598881889239	0.687325881941275	8.50541056650021	1.80954067556756e-17	1.1573039779555e-16	RP4-575N6.4
ZNF503-AS2	11.0904037721751	5.84427119313396	0.723289898866797	8.08012278657614	6.4701593304984e-16	3.83124610762575e-15	ZNF503-AS2
SKAP1	24.3050328547378	5.84408730274775	0.512513342406625	11.4028003159986	4.04882454475607e-30	4.55678965504371e-29	SKAP1
ZNF503	134.334669766526	5.83133553170366	0.446176173027033	13.0695807715182	4.91355658234116e-39	7.57207535787487e-38	ZNF503
NRGN	282.948909091167	5.82749392535897	0.337265342094359	17.2786622223655	6.81094947955576e-67	2.28200377414689e-65	NRGN
VTN	92.2076542251567	5.80113826881634	0.715215401910441	8.11103655391184	5.01897527604649e-16	2.99337987315777e-15	VTN
TMEM233	88.8981219725322	5.79899410245802	0.374969541450765	15.4652404033181	5.95505308512161e-54	1.47144647717181e-52	TMEM233
GMFG	236.948845452636	5.79551488766365	0.298310096299635	19.4278201091873	4.4903075383187e-84	2.23347166824665e-82	GMFG
SHE	698.671694338517	5.79183877786631	0.231270251746215	25.0435961137881	2.05010712203157e-138	2.93050359172644e-136	SHE
LIMS3	85.9040044886635	5.78383383302762	0.430082580242977	13.4481936695972	3.15485102989123e-41	5.27648403523088e-40	LIMS3
LINC01094	15.2955061561483	5.78131019249163	0.710366605019652	8.1384881435012	4.00244234396096e-16	2.39832931051451e-15	LINC01094
S100A3	25.51701738532	5.7698423726374	0.789674890447908	7.30660483501599	2.73976761459377e-13	1.38757435977522e-12	S100A3
TBX3	220.732704420402	5.75787280268382	0.757542251373559	7.60072826597298	2.94468852862888e-14	1.58170363636097e-13	TBX3
RP11-545D22.1	10.4807637711641	5.75074893672089	0.739890552111633	7.77243190943359	7.69933950537233e-15	4.28847042005353e-14	RP11-545D22.1
ACTA2	1467.1992363358	5.74208407795033	0.702719660849633	8.17123014746419	3.05260661361215e-16	1.83962246474381e-15	ACTA2
KL	10.0684228663111	5.70104729869497	0.835605138591715	6.82265706061025	8.93718321256555e-12	4.14476098351092e-11	KL
CDX2	29.6132900444202	5.69978271093732	0.758344105966051	7.51609021036221	5.64386176901177e-14	2.98695037221574e-13	CDX2
EXOC3L1	721.907756113167	5.69631766102164	0.157260505190556	36.2221757721005	2.725601835901e-287	3.20677539077737e-284	EXOC3L1
COPZ2	34.6601258507904	5.69297164969353	0.84214869966498	6.76005514460604	1.37939228814745e-11	6.32902506291141e-11	COPZ2
FILIP1L	247.222691520895	5.69079391421959	0.494796300112551	11.5012863130244	1.29963986324922e-30	1.48787363086803e-29	FILIP1L
APLNR	365.880802734669	5.68796121569761	0.665440111640292	8.54766810145684	1.25600281141308e-17	8.12285961968837e-17	APLNR
BGN	1480.73068287529	5.67432421379201	0.404824826431337	14.016739694087	1.23143227200756e-44	2.29692153662874e-43	BGN
RP11-358D17.2	241.903108090036	5.67382506060741	0.920667326192549	6.16273098782783	7.1500919548265e-10	2.94177959513305e-09	RP11-358D17.2
RP11-160E2.16	14.2480988035608	5.65196433195873	0.711374007536028	7.94513753958389	1.93975437945735e-15	1.11598808477714e-14	RP11-160E2.16
MEIS1	118.051006481496	5.62381115500295	0.335178657443664	16.7785478881458	3.50297492173576e-63	1.09009158551268e-61	MEIS1
LOXL4	197.766263782294	5.62259611333804	0.408700579673357	13.7572501556806	4.60719914121914e-43	8.17958338536816e-42	LOXL4
TMEM255B	680.374501998467	5.61065938003081	0.160555438381531	34.9453088390446	1.52580493934887e-267	1.37277567925535e-264	TMEM255B
LONRF3	23.04946038027	5.6014213425598	0.486226250864609	11.5201952436738	1.04374226584793e-30	1.19850134805886e-29	LONRF3
GDF7	199.502230354397	5.6000942098835	0.459835863083297	12.1784633593685	4.04837453828719e-34	5.29456080060731e-33	GDF7
SCARF1	1006.71576824367	5.59282605034118	0.165286974303046	33.8370647410302	5.62467713873302e-251	3.9104289471328e-248	SCARF1
SOX7	417.93101074299	5.59242686951525	0.236694623326845	23.6271816863065	2.02614844068026e-123	2.18239016902849e-121	SOX7
ADAMTS9	572.184558452697	5.57830515347538	0.386964964016399	14.4155302732755	4.13252991179193e-47	8.30033420891103e-46	ADAMTS9
NKX3-2	15.7350953509438	5.56829439847876	0.762269697570467	7.30488751714285	2.77498787142044e-13	1.40401718469652e-12	NKX3-2
C11orf96	245.008833682552	5.56392688071015	0.231765918983311	24.006665454168	2.36898866488105e-127	2.79796769338654e-125	C11orf96
PTCHD4	213.385146477003	5.56176569073964	0.269211175474697	20.6594903830892	8.02062917996619e-95	4.95658680030638e-93	PTCHD4
AC007952.4	13.3969870824839	5.56154658351764	0.774263083848489	7.18301918241262	6.81885287835163e-13	3.37467577331785e-12	AC007952.4
TG	15.435960523233	5.5500068352382	0.610350640790502	9.09314493067469	9.62148690045554e-20	6.89277012376897e-19	TG
HAPLN1	691.341131545204	5.54721052852603	0.547439403873403	10.1330128764513	3.94308922409976e-24	3.51147305284459e-23	HAPLN1
BCL6B	2472.35111052986	5.54325244063534	0.220394801319666	25.1514664023099	1.36194617945065e-139	1.96518554855638e-137	BCL6B
DIO3	42.1546081161901	5.53958459512398	0.553910394220733	10.0008677448946	1.51067448080528e-23	1.30577938309787e-22	DIO3
CPM	538.420500111353	5.52518240772363	0.174588172998676	31.6469455681029	8.35374198526356e-220	3.8140442884957e-217	CPM
ITGA8	48.1882588510172	5.52455075934158	0.530868501825782	10.406627517627	2.31269893280776e-25	2.16611942298192e-24	ITGA8
PCDH17	475.851882059411	5.50789225795932	0.265646566375854	20.7339109746535	1.71288140364937e-95	1.07812843904597e-93	PCDH17
LBX2-AS1	32.2604986600774	5.50540867760833	0.422356329438697	13.034985612563	7.73816139454307e-39	1.18711312466937e-37	LBX2-AS1
PLK2	3301.69966479623	5.50139949569815	0.150453355993421	36.565482101567	1.01203578171262e-292	1.54790872812945e-289	PLK2
ADGRA2	1821.52796474062	5.49966665274771	0.31996985933526	17.1880772275655	3.26171364647825e-66	1.0774926614014e-64	ADGRA2
EXOC3L2	726.8490739505	5.49710921731917	0.255290923129688	21.5327249003939	7.68778947424962e-103	5.4946140190957e-101	EXOC3L2
LCP2	94.3444376673419	5.4886070449909	0.369304556099076	14.8620073983556	5.81561184277634e-50	1.28912729181542e-48	LCP2
ITGB3	70.4003582999978	5.47060927364326	0.771847823702289	7.08767856259881	1.36380278708476e-12	6.61448233698455e-12	ITGB3
IGFBP7	251.460605644348	5.46022854956479	0.590692759470563	9.24377091477942	2.37959724882644e-20	1.76123590228892e-19	IGFBP7
ACKR3	352.227000011901	5.45025124282064	0.241648514406944	22.5544578918546	1.21417485734262e-112	1.06728761166985e-110	ACKR3
ADAMTS9-AS1	12.5498242388027	5.44821275766027	0.723677243574461	7.52851192439034	5.13218317479833e-14	2.72227298971876e-13	ADAMTS9-AS1
SIRPB2	22.5349609719436	5.44692698247548	0.524541291793987	10.3841719759495	2.92698078026301e-25	2.72893453423485e-24	SIRPB2
MMP28	13.8470409684214	5.42636469275539	0.758038785989478	7.15842618220687	8.16085118777761e-13	4.01997484434971e-12	MMP28
TGFBR2	2818.57922255221	5.41174695045333	0.161818580158346	33.4432977051073	3.22113001491095e-245	2.14205145991578e-242	TGFBR2
SLC16A3	1535.31918582515	5.41007756208707	0.319769677202466	16.9186697419768	3.27749821999864e-64	1.0378744363329e-62	SLC16A3
SFXN3	687.151485900916	5.4024947651388	0.152741100623704	35.3702752113099	4.89233819773747e-274	4.82763307963837e-271	SFXN3
SERPINB8	289.307864555734	5.40059199618552	0.260717316498322	20.7143586345569	2.5710681372594e-95	1.60508110854622e-93	SERPINB8
PTPRE	370.685418115021	5.39650745521068	0.224436461771794	24.0447002800188	9.48449079960351e-128	1.13776695513675e-125	PTPRE
AC004381.8	13.8589860599141	5.3895418422032	0.68532172011031	7.86425073662585	3.71313153434505e-15	2.10497949658293e-14	AC004381.8
NRN1	33.8224363360231	5.386221113699	0.421545707388229	12.777312209085	2.19525496764311e-37	3.20691735722075e-36	NRN1
TFPI	1514.57257728782	5.3814615268017	0.287650885133362	18.7083085953541	4.23606980332269e-78	1.86448021990851e-76	TFPI
PRR29	217.627853206565	5.37929175085128	0.289302213110951	18.5940221231154	3.59203742086725e-77	1.5367891567039e-75	PRR29
FAM26E	214.771047891332	5.36968280851448	0.305988717886658	17.5486300462341	6.09320759677073e-69	2.12049169949052e-67	FAM26E
RP11-597D13.9	11.6834064060935	5.36047332125291	0.679727396443402	7.88621048570499	3.11501035821455e-15	1.77379312840251e-14	RP11-597D13.9
PTPRM	2178.82926598219	5.36040536182053	0.185689473123365	28.86757806814	3.04906013354483e-183	7.90430080382511e-181	PTPRM
SAMD5	99.8881655553105	5.32931156681137	0.325348018434345	16.3803412495252	2.64256421374277e-60	7.67673687544077e-59	SAMD5
CRIP2	2038.38919339287	5.32709958508564	0.157081220703521	33.9130264026922	4.28150838593978e-252	3.11836527442614e-249	CRIP2
ADAM12	391.761251373117	5.32632992110797	0.566765686340107	9.39776357228466	5.57350976008863e-21	4.24430330000277e-20	ADAM12
RCSD1	435.556372193152	5.31711896704059	0.216328267426261	24.5789375114975	2.12209338421186e-133	2.77413831722397e-131	RCSD1
ABCA9-AS1	24.6445792458421	5.31443313539009	0.629757282111365	8.43885936113764	3.20449384583034e-17	2.02573810175553e-16	ABCA9-AS1
TBC1D9	684.395138350453	5.31349901765015	0.210985600142523	25.1841785129451	5.97098260258641e-140	8.69773132443421e-138	TBC1D9
ST8SIA4	330.439220436177	5.30105900532945	0.269625899633957	19.6607930192394	4.67364197747112e-86	2.41090570136326e-84	ST8SIA4
TDRD10	59.9301360306188	5.30060818490151	0.307019352859768	17.2647363611719	8.6698872539772e-67	2.89849017594713e-65	TDRD10
KCNJ2-AS1	80.1828853940814	5.29570699386821	0.281706742909816	18.7986518858853	7.74602242198613e-79	3.42910022993568e-77	KCNJ2-AS1
HOPX	272.520323647938	5.29193313267434	0.289239362518732	18.2960337299582	8.89968458750904e-75	3.56803868324904e-73	HOPX
PCDH10	1798.70538546581	5.28819698799794	0.251184886154497	21.0530062893407	2.14625379494203e-98	1.42725877363645e-96	PCDH10
EFNA1	756.445723706832	5.27881221482114	0.15299538010748	34.5030824532922	7.21153343371992e-261	5.96218399290519e-258	EFNA1
SH2D3C	1053.96185712819	5.277333630472	0.280105115054577	18.8405471618887	3.51315117085717e-79	1.56886561046016e-77	SH2D3C
ZNF366	35.2432864720556	5.27666125782154	0.480738124056304	10.9761655957278	4.97599168667494e-28	5.17740087399274e-27	ZNF366
TAL1	260.622798232254	5.27506427934038	0.494361795675923	10.6704529465672	1.39942530688736e-26	1.37869308011866e-25	TAL1
TP53INP2	1720.05003590741	5.27169527877393	0.154105781914943	34.2082900022765	1.82051471197508e-256	1.4279370522902e-253	TP53INP2
FAM124B	455.116691954983	5.26567919545129	0.217470682822449	24.2132830370997	1.61211681906202e-129	1.97258613980428e-127	FAM124B
ECM1	170.23597106553	5.26077867061655	0.327969876095055	16.040432533785	6.66882721457193e-58	1.81171780189836e-56	ECM1
MMP10	23.3475302548818	5.2562136711208	0.716668639152795	7.33423144807118	2.22997435059486e-13	1.13540138789442e-12	MMP10
RP11-284F21.10	109.046145159968	5.25378102252355	0.237290384279948	22.1407244902317	1.28160081048036e-108	1.05105010167813e-106	RP11-284F21.10
RGS20	166.68605601054	5.25310370449423	0.365684456850403	14.3651271091438	8.56494255006015e-47	1.7046297502039e-45	RGS20
MSRB3	380.502635651453	5.23860913097886	0.342838620914975	15.2801020987599	1.03778005442111e-52	2.48207129513228e-51	MSRB3
RP13-104F24.2	286.572263146813	5.23832874324508	0.223391811007244	23.4490634174375	1.35131246113648e-121	1.37788827287216e-119	RP13-104F24.2
FAM65A	1394.62963105125	5.23348190044787	0.168257250385179	31.104049831239	2.12319367305878e-212	8.65979926118242e-210	FAM65A
TNFSF10	80.4819526544496	5.22791760654797	0.345500501980554	15.1314327376642	1.00483660543334e-51	2.3392657351755e-50	TNFSF10
DIO3OS	39.1555190319668	5.2263627391225	0.520397948872437	10.0430117959662	9.8616238152924e-24	8.58716403386833e-23	DIO3OS
TGFB1	2204.2121314401	5.2161681119413	0.177314362360276	29.4176289078198	3.26802131694097e-190	9.80086000835532e-188	TGFB1
RASIP1	1882.97634888098	5.21447540729276	0.209052151496426	24.943418998402	2.51703052452667e-137	3.53192494244361e-135	RASIP1
RHOB	4389.28484370083	5.20467929259087	0.324789827886009	16.0247607705792	8.58205250766807e-58	2.32528774322025e-56	RHOB
CD274	33.4231018255752	5.20461995168728	0.448318114417133	11.6092118170463	3.7001047357981e-31	4.32173363375578e-30	CD274
ANXA2R	33.1526412585021	5.18460930123087	0.358909607609593	14.4454458485003	2.67818628077177e-47	5.40050878897881e-46	ANXA2R
RP13-104F24.3	84.1942771581171	5.18235510776022	0.275016187857959	18.8438184243787	3.30257685581786e-79	1.47698576051854e-77	RP13-104F24.3
LXN	852.974011911355	5.14581277326446	0.216735788420033	23.7423307464658	1.31863851979016e-124	1.45097670217198e-122	LXN
HPGD	283.458104688058	5.14431920856885	0.352629159708538	14.5884679894903	3.32582526568395e-48	6.94924828396667e-47	HPGD
RP13-1039J1.2	15.1152948941346	5.13559218205206	0.633059436392595	8.11233809469225	4.96549099150971e-16	2.96263642345001e-15	RP13-1039J1.2
LRRC8C	805.356753608047	5.13204521525067	0.203995483671746	25.1576413500839	1.16572349988285e-139	1.69002283703396e-137	LRRC8C
ITGA4	906.906053459066	5.12821580188654	0.389840218851879	13.1546606889091	1.60000154289825e-39	2.51640345487184e-38	ITGA4
RP1-142L7.5	11.6018871225483	5.12422593010088	0.630018504275937	8.13345305784315	4.17231698036946e-16	2.49865263174436e-15	RP1-142L7.5
GJA5	268.038910490414	5.12069036779524	0.478911944070507	10.6923421543259	1.10543562345974e-26	1.09399145006902e-25	GJA5
COL4A1	31191.4898502082	5.10775786998377	0.115964489273862	44.0458790614881	0	0	COL4A1
ISL2	16.4326038059383	5.10636628932007	0.50794039737074	10.0530816523991	8.90386292090918e-24	7.77753188893808e-23	ISL2
RP11-415I12.2	13.1149651163236	5.10440999988369	0.637019313086746	8.01295956813259	1.11980461446128e-15	6.54342371659418e-15	RP11-415I12.2
FCN3	43.4885287135379	5.08936494681193	0.57485999100719	8.8532251790476	8.50258778804376e-19	5.83040036844337e-18	FCN3
RP11-102N12.3	17.9365445525027	5.08678649626569	0.498065482542249	10.2130877857696	1.73261587621631e-24	1.56575242698543e-23	RP11-102N12.3
ITGA9	1880.09957960533	5.08554419762087	0.225617140646538	22.5405932503511	1.66078534027176e-112	1.45568548879407e-110	ITGA9
ALDH1A2	87.7672201329406	5.08537484131989	0.681290973643957	7.46432146916644	8.37299547658331e-14	4.38578650049116e-13	ALDH1A2
RIN2	214.722638727736	5.07927692863783	0.36383188574833	13.9605051882431	2.71502499145312e-44	5.01222779049794e-43	RIN2
ITGA1	426.955291669851	5.07707170113171	0.232009194443724	21.8830624937289	3.76680081906715e-106	2.90242914496887e-104	ITGA1
CTC-457L16.2	43.1541589019098	5.07520274227344	0.786738982085606	6.45093589848482	1.11161514300701e-10	4.8103419471756e-10	CTC-457L16.2
ERG	1650.70320976345	5.07487088945939	0.271451865409182	18.6952883223315	5.40773700684648e-78	2.36656187467001e-76	ERG
PLD1	440.403445810694	5.06402257628503	0.144696094564425	34.9976451785319	2.44326190613521e-268	2.26482974874776e-265	PLD1
MYL4	19.0924405762973	5.06243008972369	0.469625659892304	10.7797135507558	4.29220288065591e-27	4.32045034943285e-26	MYL4
SEMA3G	912.266214914784	5.06221683390338	0.315684261604815	16.0356959455915	7.19727729831224e-58	1.95181482761854e-56	SEMA3G
RP4-575N6.5	44.3209953197648	5.05202266698827	0.35984187441079	14.0395630032234	8.92613386916215e-45	1.67412897031067e-43	RP4-575N6.5
LINC01305	11.0306087691003	5.04703837131883	0.606609950386121	8.32007184865047	8.79100065725957e-17	5.44574510748572e-16	LINC01305
AHNAK	8175.15761902189	5.04587148414899	0.247969126485615	20.3487892047791	4.75884084828386e-92	2.74148665817332e-90	AHNAK
PLXND1	12990.2574503926	5.03850505918623	0.169051957604095	29.8044762722356	3.41821221735327e-195	1.06697052784527e-192	PLXND1
RP11-834C11.4	20.5975532007322	5.03794316149069	0.656789963309292	7.67055442824762	1.71254477805967e-14	9.34143094879551e-14	RP11-834C11.4
SQRDL	11.0248807711901	5.03300043753696	0.706160011125914	7.12728044386464	1.02371380489831e-12	5.00485940416163e-12	SQRDL
CCNO	24.7714601845232	5.0237599709316	0.425445457759868	11.8082350611606	3.53912402386057e-32	4.27743199881054e-31	CCNO
HSPG2	36381.5696780787	5.01733981223332	0.218018057182857	23.0134140128823	3.42155687610734e-117	3.22047461046534e-115	HSPG2
TIMP3	1868.16574928006	5.01701874209287	0.217216892676273	23.0968166438599	4.98393350829614e-118	4.76432893808684e-116	TIMP3
HES4	313.482416513357	5.01514408368855	0.391012898639453	12.8260323409764	1.17214846239849e-37	1.72467635713178e-36	HES4
CAPN8	12.2685841481776	5.00735046231811	0.645656655310847	7.75543846892952	8.80387570790182e-15	4.88855614276124e-14	CAPN8
MCAM	4917.07904109596	4.9965281388613	0.210321323847556	23.7566407792434	9.38139554052123e-125	1.03601765192976e-122	MCAM
CD248	959.460008355796	4.99581029968614	0.25141492533683	19.8707785267445	7.28640426337084e-88	3.87636706811329e-86	CD248
SYBU	76.1972589564667	4.99118210197406	0.454205837427405	10.9888109986517	4.32587151260656e-28	4.5118696746239e-27	SYBU
ITPKB	2262.17964499995	4.99038123889121	0.279470747359728	17.8565423610068	2.57079644401415e-71	9.61377301007248e-70	ITPKB
ABLIM3	218.464790521928	4.98494052467804	0.164071750659124	30.3826862616635	9.30188430873289e-203	3.3086586163272e-200	ABLIM3
GOLGA7B	37.3759690437219	4.97080519140329	0.455112745344595	10.922140155929	9.03415708628808e-28	9.31742634084802e-27	GOLGA7B
NID2	1795.06450212917	4.96547381236653	0.259242574342737	19.1537745100534	9.00193928423795e-82	4.26929182488123e-80	NID2
RP11-284F21.7	22.2757335486556	4.95645647408973	0.41979457763235	11.8068615894094	3.59739973775796e-32	4.34614762946351e-31	RP11-284F21.7
KIAA1462	2073.73976816617	4.95522026145649	0.211901289478741	23.3845687001052	6.1354381762645e-121	6.17378466486615e-119	KIAA1462
NR2F2	187.200268995975	4.94390404686939	0.629289394765075	7.8563282457907	3.9555763730097e-15	2.24076076389568e-14	NR2F2
MSR1	45.1190997160834	4.94159438171673	0.388426368794747	12.7220878362354	4.45787455075306e-37	6.42934382402339e-36	MSR1
PDCL3P5	10.4113664651072	4.92740323794352	0.666523232441495	7.39269540522134	1.43881824328054e-13	7.42091553902409e-13	PDCL3P5
TMC8	219.527718449928	4.92737355863586	0.234628012039922	21.0007897854816	6.45043271459734e-98	4.25255898145545e-96	TMC8
TGM2	646.194405629199	4.9179677859588	0.397752189561299	12.3644015420332	4.0723294296875e-35	5.53164108588546e-34	TGM2
RSPO2	75.8155290454029	4.91682931144791	1.11620571993375	4.40494903729731	1.05808749868785e-05	3.14577671152312e-05	RSPO2
CPEB2	312.34440102361	4.9146539064775	0.212668284632418	23.109482050754	3.71754118229183e-118	3.57131969608087e-116	CPEB2
BARHL1	10.0015388537849	4.9120100406186	0.975568221055497	5.03502464984371	4.77787346970387e-07	1.60011541372155e-06	BARHL1
ITPRIPL2	1065.19699219068	4.89926761514777	0.159267276017752	30.7612947094146	8.63626880676475e-208	3.18293328673414e-205	ITPRIPL2
SHANK3	3460.53514289493	4.89768030547687	0.144528586668459	33.887277377948	1.02569903932391e-251	7.29677525881822e-249	SHANK3
HOXB2	62.192126474169	4.89549765139803	0.875097684584983	5.59422992156553	2.21603129374104e-08	8.24543679973331e-08	HOXB2
BMP6	594.376875206104	4.89401776482434	0.278453537174647	17.5757069365393	3.78147368536616e-69	1.32503184462028e-67	BMP6
PROS1	383.274330306836	4.89222090090389	0.226478100963628	21.6012977859152	1.7463974834817e-103	1.27195950046917e-101	PROS1
MYZAP	209.461517468553	4.89100896916527	0.272908646373018	17.9217809115514	7.97341982401882e-72	3.02614035256496e-70	MYZAP
CDKN1A	2475.51477023633	4.88848465677104	0.285988765746856	17.0932751291989	1.66551353717331e-65	5.44316870749269e-64	CDKN1A
LYST	84.4877319686973	4.87731550437073	0.262545374673308	18.577038389801	4.92970848999781e-77	2.09444142651435e-75	LYST
CTD-2135J3.4	29.8479276857994	4.86768025576972	0.850936713726488	5.72037870413746	1.06286883318886e-08	4.04442811385087e-08	CTD-2135J3.4
RFX8	40.3297573147592	4.8650364110773	0.358887345978332	13.5558872877369	7.31225593519196e-42	1.24267727254179e-40	RFX8
DYSF	5168.32662619781	4.85580096023188	0.157827357263287	30.7665353106777	7.34911013436945e-208	2.74157657329709e-205	DYSF
RP11-54O7.17	18.0416488412181	4.84499567740429	0.516556587151098	9.37940933853019	6.63433346003222e-21	5.03084433669771e-20	RP11-54O7.17
MBNL2	380.727815324898	4.84309277045588	0.195934787214493	24.7178810833324	6.87036047958876e-135	9.34063675869423e-133	MBNL2
SPNS2	326.471888659097	4.82441753140686	0.255631184803326	18.8725703991029	1.9174122970806e-79	8.63823890540435e-78	SPNS2
NDRG1	575.375749019907	4.82351345335134	0.199716126114546	24.1518476609387	7.14022991671316e-129	8.66744576001014e-127	NDRG1
SULF2	6094.74245455162	4.82281304684056	0.185523940517761	25.9956371850502	5.54783687800137e-149	8.79317772528818e-147	SULF2
DACH1	153.2788385492	4.82027567087903	0.29111476410316	16.5579910923752	1.40197400386765e-61	4.17995953004985e-60	DACH1
TMEM88	280.056786451331	4.81823729738883	0.344337792982439	13.9927634885973	1.72573616126062e-44	3.20718524744607e-43	TMEM88
CTD-2562J17.6	81.4504498680812	4.81229846361537	0.815154256755223	5.90354331555729	3.55776156980529e-09	1.39778996173059e-08	CTD-2562J17.6
HHEX	340.199977499168	4.81207938418423	0.603983839341685	7.9672320196997	1.62267834845913e-15	9.37976770207195e-15	HHEX
MAST4	1306.63108678552	4.80566158616807	0.113033930537545	42.5152125854088	0	0	MAST4
KDR	12534.2031056363	4.80004442813341	0.189308128638808	25.355722771375	7.77100383272442e-142	1.15395634584e-139	KDR
DMTN	159.262565574642	4.79554029277986	0.670190096219719	7.1554926278822	8.33729697412148e-13	4.10292655145393e-12	DMTN
ITGA5	5123.27771605012	4.78653228924335	0.206905632867433	23.1338906674916	2.11201475117959e-118	2.05753284199311e-116	ITGA5
CAV2	418.260807782651	4.77018324728266	0.251622180035459	18.957721638889	3.81307723948586e-80	1.74352814283815e-78	CAV2
TM6SF1	77.9942220600685	4.76197409301543	0.36014260797132	13.2224679546794	6.50925693745711e-40	1.03761422468376e-38	TM6SF1
HAND2-AS1	44.1005759193854	4.75719180124897	0.469639935778611	10.1294447912784	4.08964924448467e-24	3.63987111983666e-23	HAND2-AS1
FAM43A	933.7448429838	4.7468780880176	0.163875069697696	28.9664443577309	1.74209783238771e-184	4.5547668968154e-182	FAM43A
PRRX1	12.7691989563275	4.74315207843733	0.635644187014532	7.46196091356514	8.52441759809946e-14	4.46280907625984e-13	PRRX1
NPR3	20.2669015454172	4.7428501486016	0.557139961139047	8.51285220845595	1.69706319632676e-17	1.0883262720259e-16	NPR3
KLF6	4069.65855814414	4.73902193319313	0.145747569362594	32.5152724942073	6.48715458355065e-232	3.42141480535887e-229	KLF6
MARCH4	767.477156184717	4.73134693924945	0.29874457285384	15.8374322721647	1.71689807931793e-56	4.53148509459321e-55	MARCH4
LINC00152	309.912728110099	4.72768518029162	0.324303438948293	14.5779680771298	3.87890825846759e-48	8.0663360725033e-47	LINC00152
PDE4D	329.996699208678	4.72582260254615	0.238258985832963	19.8348137260153	1.49067560214286e-87	7.88923298781143e-86	PDE4D
VAMP5	303.576169488952	4.72366578951221	0.156671697723094	30.1500900172854	1.06971595654895e-199	3.63584567898138e-197	VAMP5
CDYL2	735.886370678392	4.72007806312578	0.212528621169322	22.2091407602239	2.80245541861427e-109	2.3232279473011e-107	CDYL2
LIMCH1	1307.05498270112	4.71608443603725	0.34943383190456	13.4963589825651	1.64297410391298e-41	2.77365219860364e-40	LIMCH1
NR4A3	29.1114260730739	4.71238530713018	0.378985104109648	12.4342230236226	1.70389483679284e-35	2.34362154035489e-34	NR4A3
POSTN	241.018561409691	4.70861079257357	0.755955617502344	6.22868682176169	4.70360965815524e-10	1.95626674973445e-09	POSTN
RP1	35.2324683231481	4.70268594677026	0.411392050881715	11.4311541428456	2.92198987555182e-30	3.30805589537862e-29	RP1
HS3ST1	140.437693890695	4.70242779350745	0.421059783232027	11.1680763178376	5.84326521246066e-29	6.29607195664571e-28	HS3ST1
MSX2	46.2474405696879	4.69649045903321	0.385092235360048	12.1957547511758	3.27455846500118e-34	4.29540066228071e-33	MSX2
DAB2	1077.53875089813	4.69616802029318	0.104628744790353	44.8841093305956	0	0	DAB2
RP11-479G22.8	101.528865381371	4.68673003796104	0.41256787195713	11.359900652778	6.62199003379098e-30	7.39294434794402e-29	RP11-479G22.8
SGIP1	58.1085013250396	4.68529549038693	0.312046642701311	15.0147280862485	5.88025108425173e-51	1.33340904868243e-49	SGIP1
HBEGF	440.813493327976	4.67949647250444	0.159677100845069	29.3059959614675	8.6983943550141e-189	2.53413222209411e-186	HBEGF
PFN1P6	12.2477724727167	4.6788727154071	0.523928202218985	8.93037003083769	4.24586216199029e-19	2.95654276201418e-18	PFN1P6
SH3TC2	95.1418499222361	4.6667426266986	0.197285407946313	23.6547785022628	1.05396337924121e-123	1.13924875515861e-121	SH3TC2
GRAPL	51.3708793897826	4.65317350029834	0.392171948930234	11.8651359766838	1.79610444361113e-32	2.19070314713175e-31	GRAPL
UNC5B-AS1	221.642388740429	4.64997171881948	0.376855593672743	12.3388687786268	5.59362446686618e-35	7.5611565374033e-34	UNC5B-AS1
LRRC36	85.0724331352474	4.64628440885205	0.517506758160911	8.97821011142691	2.75207143096164e-19	1.9330853059269e-18	LRRC36
ROPN1L	17.9649065639819	4.63944506004365	0.435003339182172	10.6653090727212	1.47906473271137e-26	1.45527790844776e-25	ROPN1L
ANTXR2	1411.67667308603	4.63329719828229	0.173856485193984	26.6501257811153	1.78368979146464e-156	3.22858406632563e-154	ANTXR2
ST6GALNAC1	10.6864676722598	4.62243689721856	0.763179750067843	6.0568128239876	1.38844988186506e-09	5.60917616036085e-09	ST6GALNAC1
FAM212A	250.035468498339	4.62234947673624	0.362478374920434	12.7520696310528	3.03577235917451e-37	4.40950980375823e-36	FAM212A
TSPAN15	1600.81840751823	4.61713314086576	0.175472592956513	26.3125600589375	1.37747041572925e-152	2.35401229146133e-150	TSPAN15
COL4A2	27694.0170506792	4.61334579803587	0.117233232876684	39.3518602603802	0	0	COL4A2
PXDC1	426.081116920031	4.61107769883588	0.20373982532888	22.6321863749153	2.08982048205823e-113	1.86377867481519e-111	PXDC1
INHBB	81.8914541274709	4.61079480466574	0.515316343107128	8.94750354096031	3.63612309284903e-19	2.54063511672571e-18	INHBB
JUNB	680.187931557817	4.60805801684089	0.228692745578648	20.1495592052183	2.71520778235401e-90	1.51014920113108e-88	JUNB
CREG2	189.556677862767	4.60353706433109	0.317987748537091	14.4770894020595	1.69107799271257e-47	3.43037637911654e-46	CREG2
FCMR	13.8814916019511	4.60195469739849	0.582210768557205	7.90427615896343	2.6949497372811e-15	1.54004319939153e-14	FCMR
RP11-14N7.2	40.0098512463638	4.59583224952807	0.467605781101872	9.82843334121831	8.49296573772967e-23	7.05977776948779e-22	RP11-14N7.2
RGL1	760.087072917238	4.59321020815372	0.18706394919845	24.5542245196637	3.89821757397115e-133	5.07431811011819e-131	RGL1
DCLK2	115.327061718221	4.59125389462152	0.387388638493047	11.851803172343	2.10609527786934e-32	2.56266724542653e-31	DCLK2
GSN	4778.19296762691	4.58674869635978	0.199351086418393	23.0083957843763	3.84120806635368e-117	3.60437284508464e-115	GSN
RGS5	3602.78171310839	4.5837852345398	0.220863172650111	20.7539590215042	1.1290082473963e-95	7.15038556684323e-94	RGS5
TGFB1I1	599.094190048988	4.5827284673341	0.170590198203563	26.863961209926	5.79424932649095e-159	1.08739930611876e-156	TGFB1I1
HCLS1	228.499108135516	4.58044600339116	0.262288373537747	17.4633970298038	2.72240972059916e-68	9.35713633181216e-67	HCLS1
CARD8-AS1	108.578725826694	4.57195111623279	0.254016499680875	17.9986383639512	1.99667707563649e-72	7.66353221376664e-71	CARD8-AS1
ZAP70	19.4111803446738	4.56200149439112	0.452485070871624	10.0821038926286	6.62912385373447e-24	5.83889716918334e-23	ZAP70
DOCK9	2178.11699658952	4.55861893902231	0.138068989194801	33.016964675468	4.6372936731293e-239	2.67650591435897e-236	DOCK9
CLSTN2	241.43160849601	4.55739783748747	0.48769407088718	9.34478827925253	9.20734976167359e-21	6.94924325708352e-20	CLSTN2
IMPG2	30.2801533216818	4.54437421890383	0.344204131811429	13.2025556898121	8.48081563176219e-40	1.34837915891687e-38	IMPG2
ISL1	29.3176317959749	4.54425723231263	0.528208986665702	8.6031425951271	7.75625125077849e-18	5.06757210083969e-17	ISL1
SSFA2	1837.84459855948	4.54214194884261	0.177955962582068	25.523966058445	1.06855607645612e-143	1.62622539197974e-141	SSFA2
IL16	38.3648586473359	4.5392046483933	0.38860676111974	11.6807145488512	1.59945283488776e-31	1.88617047876702e-30	IL16
ZNF467	98.1029829740223	4.53628197377077	0.244274476972058	18.5704295839703	5.57551025684725e-77	2.3622556614537e-75	ZNF467
SEMA3C	468.81781872067	4.53538528665184	0.776005796698379	5.84452500992679	5.08015717245634e-09	1.97737635711209e-08	SEMA3C
GRPEL2-AS1	17.8549955403561	4.53415396927529	0.407725421551519	11.1206064905677	9.95926506100254e-29	1.06225215556509e-27	GRPEL2-AS1
LYL1	114.560709476221	4.52825921724618	0.242506425472253	18.672739117852	8.25104952474279e-78	3.58013624059407e-76	LYL1
CLIC5	24.5070874504704	4.52265067039607	0.503834131846362	8.97646742157437	2.79599537674776e-19	1.96258601594112e-18	CLIC5
CBLN2	15.5241916334227	4.52256491462528	0.486169826388522	9.30243850841346	1.37260872555703e-20	1.02510011998998e-19	CBLN2
RBM24	161.925896587786	4.51865845281308	0.222383896756345	20.3191801147542	8.70174935066104e-92	4.96616628053584e-90	RBM24
MIR4435-2HG	337.635473921466	4.50640973395191	0.233637313395439	19.2880566398427	6.76695145752674e-83	3.29095461185601e-81	MIR4435-2HG
MGLL	177.235735401905	4.50449273193378	0.269872728426336	16.6911742368341	1.51952507867928e-62	4.67158514138684e-61	MGLL
MICAL2	489.028027498177	4.5014101469087	0.181688244154031	24.7754617689657	1.64866686370175e-135	2.27174411534399e-133	MICAL2
CTC-457L16.1	37.0177622495069	4.49305119285581	0.653383033623894	6.87659605719444	6.12996069734991e-12	2.86984232831242e-11	CTC-457L16.1
LURAP1L	21.4287780118133	4.48144900889958	0.515633155145098	8.69115758787565	3.58764985808302e-18	2.38578715562521e-17	LURAP1L
SGMS2	51.4624583833121	4.48012172559338	0.42827203273294	10.4609252605273	1.30574289616552e-25	1.2362325965244e-24	SGMS2
BTNL9	172.591083912959	4.47314929602986	0.391539166614001	11.4245257625522	3.15372526337001e-30	3.56644938286464e-29	BTNL9
EBF1	47.8428566429789	4.4694152121066	0.545376767979645	8.19509644436011	2.50392316522325e-16	1.51583236936828e-15	EBF1
CAV1	1677.59378703725	4.4692501094842	0.391671898498176	11.4106989207575	3.69746334694446e-30	4.16901598905385e-29	CAV1
WWTR1	2821.74102651853	4.46471618191243	0.180845513692232	24.688011832633	1.43863563783533e-134	1.92174079307349e-132	WWTR1
IL6ST	386.609551876548	4.46285445275611	0.307103868765997	14.5320684844796	7.58936238886899e-48	1.56230548772209e-46	IL6ST
TBXA2R	168.378813956028	4.45152038414457	0.270254406292181	16.4715922497555	5.87046630319392e-61	1.72836924171994e-59	TBXA2R
RP9P	59.0216341755856	4.44509500086056	0.297203337858607	14.9564100890929	1.41453442470135e-50	3.17932461804661e-49	RP9P
APOD	16.7291674515572	4.44292629762794	0.468402201157348	9.4852805700959	2.41731895112862e-21	1.87536867144369e-20	APOD
FAM198B	867.40664660727	4.4400025682126	1.34931992932941	3.29054842495301	0.000999922895932622	0.00239246315108165	FAM198B
CHSY3	216.284030035147	4.42883663296756	0.329093232849654	13.4576958469118	2.7743327907009e-41	4.65278728440463e-40	CHSY3
EGFLAM	159.312637536483	4.4191994604461	0.493585293117863	8.95326404992954	3.45123040660316e-19	2.41420393638213e-18	EGFLAM
NABP1	529.787769281777	4.41794219571377	0.178225756300617	24.7884609240313	1.19398875261291e-135	1.65267492952167e-133	NABP1
ZNF436	262.572572098871	4.41461018056877	0.199185419949508	22.1633198940356	7.76126422318463e-109	6.38217937062414e-107	ZNF436
LRRN4	54.731728405602	4.40873288655608	0.492688586035091	8.94831545020221	3.60948296355064e-19	2.52375048811461e-18	LRRN4
ACE	498.267080775137	4.40546366270096	0.256092135437279	17.2026511285815	2.53655603740339e-66	8.39753779049456e-65	ACE
CDK5R2	16.4488363372347	4.4007967641886	0.562541082870691	7.82306732466719	5.15515158993094e-15	2.89722739548021e-14	CDK5R2
ACSM3	442.101134907711	4.39671999451036	0.376282949937403	11.6846112619288	1.52776942317286e-31	1.8037231437614e-30	ACSM3
APBA1	145.259133001283	4.38931521484437	0.272127126305788	16.1296496767181	1.57913632639304e-58	4.38744597859793e-57	APBA1
SPTBN5	372.48077210849	4.38087537983997	0.257701654989685	16.9997952865896	8.24071936199043e-65	2.63410245855055e-63	SPTBN5
RP11-1008C21.2	43.2308807495506	4.37890037236859	0.331365762473541	13.2147037149568	7.21699319848955e-40	1.14863591020705e-38	RP11-1008C21.2
LYVE1	16.5689190560359	4.37815989069709	0.687898678978805	6.36454179152739	1.95873586320781e-10	8.35090314362746e-10	LYVE1
ZNF703	166.523016068049	4.37635271611499	0.241198221141188	18.1442163852164	1.42655100045682e-73	5.60182222130606e-72	ZNF703
RASL10A	77.0579663662593	4.37428825442532	0.24517179525453	17.841727062789	3.3517443213839e-71	1.24429440280502e-69	RASL10A
CLEC2B	13.8979725351745	4.3734276882767	0.487582373331029	8.96961811477852	2.97544239983531e-19	2.08662959676667e-18	CLEC2B
AL513122.2	684.484882372559	4.37227381143768	0.762246992906749	5.73603287664603	9.69198558995952e-09	3.7008842740839e-08	AL513122.2
TMOD2	957.044419881296	4.36118817634055	0.179097891035126	24.3508628221937	5.67658071158427e-131	7.08761648846378e-129	TMOD2
SP9	12.202487634068	4.34866530778839	0.902343341605761	4.81930226253983	1.44061155390058e-06	4.61917170224247e-06	SP9
ARID5B	271.248959216719	4.34745556046758	0.324139473726191	13.4122990652474	5.12258135198122e-41	8.50704470994058e-40	ARID5B
ZEB1	733.297572906006	4.34694966348867	0.880414943399155	4.93738741723956	7.91760859625369e-07	2.60038272449431e-06	ZEB1
RNF19A	1293.90949331552	4.34607825054224	0.162581560335669	26.7316800353573	2.01670613685715e-157	3.69407429499762e-155	RNF19A
NIPSNAP3B	107.002492104472	4.33531011611771	0.230001523023322	18.8490496025025	2.99168851464353e-79	1.34187319153879e-77	NIPSNAP3B
ARHGAP31	1290.39554389803	4.33305593157202	0.221420511495949	19.5693520094288	2.82247296017138e-85	1.43183163933072e-83	ARHGAP31
LBH	5241.67781211637	4.32320473507732	0.241984882169154	17.8655984469942	2.18575315511106e-71	8.22413149014114e-70	LBH
FBN1	1936.32875224973	4.31253851634064	0.382056920543554	11.2876859034648	1.50958867688264e-29	1.66648565953951e-28	FBN1
LINC01480	22.1786859126967	4.30400837371325	0.35118207088238	12.2557747976683	1.56446880940221e-34	2.07353123395206e-33	LINC01480
SERPINE1	640.56049596186	4.30131928925613	0.425702097069522	10.1040594323257	5.3001707425252e-24	4.68996884622059e-23	SERPINE1
SOX6	163.876924592489	4.28320670127974	0.463058308599153	9.24982150571343	2.24867871239057e-20	1.66595015287061e-19	SOX6
RP11-301L8.2	18.0464723904966	4.27796927847102	0.483588138174813	8.84630730318817	9.04629293450806e-19	6.20045038912394e-18	RP11-301L8.2
SLC22A4	52.4191944221055	4.27749006555248	0.294458554549643	14.526628618736	8.21659776344409e-48	1.68801696161017e-46	SLC22A4
FILIP1	649.905537770066	4.27015283831691	0.262332544811544	16.2776328090917	1.4226667223603e-59	4.04455158336447e-58	FILIP1
ELF4	291.210966336546	4.26934419251852	0.1288533725811	33.13335232907	9.83796172268098e-241	5.78737017493868e-238	ELF4
RP11-356I2.4	30.6455953576663	4.25447690878343	0.441443363793183	9.63765062006156	5.54423122672665e-22	4.43973908967456e-21	RP11-356I2.4
MIR22HG	262.899957235966	4.25265820170547	0.205216085960828	20.7228306776947	2.15628228778046e-95	1.35165317998369e-93	MIR22HG
YPEL2	451.593592429121	4.24889168399437	0.214282816393977	19.8284293416343	1.69242506329397e-87	8.94149960037349e-86	YPEL2
COLEC12	666.498520587294	4.24711530762362	0.222998696358497	19.0454714622899	7.16381091730107e-81	3.33547908615281e-79	COLEC12
OSR1	21.3054087100142	4.24547278610221	0.837423300415574	5.06968552701528	3.98473544125952e-07	1.34228672115548e-06	OSR1
SIPA1L2	2535.15822029663	4.24384445413996	0.169563730096331	25.0280201534195	3.02971628404813e-138	4.29069542264039e-136	SIPA1L2
STMN2	339.704843672425	4.24260984353143	0.462968028119294	9.16393700179708	5.00376828839355e-20	3.64267662879483e-19	STMN2
BMP4	402.276030954525	4.24015058012967	0.337939826573715	12.5470579277958	4.12555364236981e-36	5.7837975104754e-35	BMP4
SNAI2	50.7146543961896	4.23730233626289	0.356565710692505	11.8836506405324	1.43940794850508e-32	1.76408209714625e-31	SNAI2
PRKCE	193.376950799115	4.23557559477588	0.19510587770772	21.7091132493764	1.68272823862883e-104	1.24334919854241e-102	PRKCE
CX3CR1	18.337799919876	4.23058744891605	0.458473415151312	9.22755237077336	2.76886465147243e-20	2.04489545361037e-19	CX3CR1
RP11-789C17.1	11.7948649606891	4.23030637207115	0.49668652802043	8.51705478892544	1.63662084502632e-17	1.0506659317808e-16	RP11-789C17.1
PRDM8	15.5942849004229	4.23013866141716	0.426837617543975	9.91041671949484	3.75078451209586e-23	3.17653649570909e-22	PRDM8
EGFL7	3537.56780801341	4.22983923267665	0.131890560046945	32.0708262302554	1.12523324910247e-225	5.55175565968461e-223	EGFL7
KRT80	21.6076469294776	4.19030787754338	0.584343844460999	7.17096263999929	7.44722273376266e-13	3.68029957069143e-12	KRT80
MAP3K7CL	40.0585830811658	4.18876877269553	0.316859792866505	13.2196285770479	6.7596913369714e-40	1.07641310774573e-38	MAP3K7CL
KANK3	267.404929713671	4.18315180885301	0.228527878296109	18.3047768177885	7.58019438258607e-75	3.04701900346003e-73	KANK3
BMP1	775.080076156521	4.17349673525618	0.28806645093136	14.4879652655235	1.44355992442311e-47	2.93997989934108e-46	BMP1
NIPAL4	37.0707713405079	4.16449465841524	0.600591854970009	6.93398457530396	4.09149285105062e-12	1.93325249171515e-11	NIPAL4
COL5A1	3096.27436726189	4.16096860709579	0.39919903296561	10.4232933035543	1.94112900031321e-25	1.82480442899758e-24	COL5A1
EVA1A	215.398609774311	4.15763962302863	0.183247423751507	22.688666164642	5.79690597350955e-114	5.24637141212003e-112	EVA1A
RGS4	150.524832290464	4.15278355854297	0.342667430957786	12.1189911364951	8.37841224103619e-34	1.08370245434798e-32	RGS4
TNFRSF10D	1723.43928020149	4.1473577242443	0.132404334098426	31.3234287418511	2.23899388798738e-215	9.92620623674403e-213	TNFRSF10D
KCTD16	36.3197496790456	4.1469106605372	0.804747766917547	5.15305643707625	2.56274796258073e-07	8.7630740191532e-07	KCTD16
TSPAN18	2997.36417017447	4.14173174549008	0.266343810380182	15.5503209914213	1.58310386474435e-54	3.97922327218814e-53	TSPAN18
SH3RF3	172.897787513893	4.13391391203726	0.172587150643632	23.952616962622	8.67784075486997e-127	9.97951686810047e-125	SH3RF3
ARHGAP18	660.728190686755	4.1333904812746	0.188157247199737	21.9677452917177	5.86064802371292e-107	4.63248638360151e-105	ARHGAP18
RP11-360F5.3	10.2435749204642	4.12525552783581	0.584787838949084	7.05427721487721	1.73500183029852e-12	8.36596878764685e-12	RP11-360F5.3
PDE1C	38.5639316615837	4.12383266995543	0.306109293104278	13.4717656825617	2.29315824837888e-41	3.85003901305762e-40	PDE1C
ITGA11	256.694412572446	4.123694467595	0.564567703752134	7.30416288460854	2.78998233734713e-13	1.41113689979247e-12	ITGA11
THBS1	3273.2598962299	4.11506171104998	0.289591037053922	14.2099070223771	7.95310311964166e-46	1.53105993977243e-44	THBS1
ETS1	4851.05167404601	4.10909795537697	0.181596189577947	22.6276661692464	2.3153689803321e-113	2.05892840431276e-111	ETS1
F2RL3	71.2391003014857	4.10052476636599	0.282346974677179	14.5229987714737	8.66356822562501e-48	1.77745507727612e-46	F2RL3
FOXD1	39.2360541828409	4.09797569382964	0.428094458891219	9.57259690873728	1.04253496691802e-21	8.21724932698334e-21	FOXD1
RP11-927P21.5	21.1441042233873	4.09658781428515	0.374623861596602	10.9352025704556	7.82310685803868e-28	8.084758067142e-27	RP11-927P21.5
FLT4	1595.07557625674	4.09550431232711	0.125543045763757	32.6223112352549	1.97982061021909e-233	1.06250372748424e-230	FLT4
HHAT	70.7231777237209	4.07797589296554	0.371387459547332	10.9803812383326	4.74915321603163e-28	4.94306215986416e-27	HHAT
ITGA2	1040.39756015593	4.07619262562762	0.342375861316766	11.9056075096846	1.10654476572258e-32	1.35995196397966e-31	ITGA2
RIN3	344.723875182175	4.07470860342526	0.138571722061269	29.4050513540103	4.73288083414593e-190	1.40561965744198e-187	RIN3
RP11-420L9.5	68.8016793136099	4.07268176012058	0.250968908665518	16.2278338849873	3.20574009505121e-59	9.0214893751257e-58	RP11-420L9.5
SST	10.0399644592106	4.07229816635933	1.03951543832714	3.91749657216516	8.94733177259488e-05	0.000241975845569514	SST
NEAT1	1122.34722173657	4.06287087260404	0.270226261933584	15.0350704018642	4.32588200028359e-51	9.86056113179396e-50	NEAT1
NOS3	449.909730634598	4.06006736519641	0.320949941336861	12.6501576796834	1.11650517916539e-36	1.59374211062386e-35	NOS3
PGM5	20.2897941171139	4.05907638526098	0.642570640949611	6.31693408721935	2.66803306177553e-10	1.1268139080452e-09	PGM5
CREB5	220.212237465337	4.05564485056828	0.259612045187556	15.6219440728888	5.16077831980926e-55	1.3122876874727e-53	CREB5
EFEMP2	506.10956928022	4.05383739418017	0.26041770165062	15.566673726423	1.2262011182353e-54	3.0897440038565e-53	EFEMP2
DOCK4	3075.62962183458	4.05261674012354	0.183664014035834	22.0653826031094	6.79910202866363e-108	5.53150348555374e-106	DOCK4
RP11-455O6.2	11.2039827392516	4.05049710933375	0.542087618851533	7.47203398209893	7.89646079981153e-14	4.14398243036944e-13	RP11-455O6.2
SH3BP5	1411.3402028533	4.0445137487663	0.241912075514299	16.7189411283738	9.53991834010719e-63	2.94179538330523e-61	SH3BP5
PRKCH	609.027843681519	4.03909882625467	0.208095646933698	19.4098189259172	6.37513372127228e-84	3.16583345022271e-82	PRKCH
FOSL2	661.414985690273	4.02602935839858	0.193793414259325	20.7748512702869	7.30901137712016e-96	4.64828810865085e-94	FOSL2
SUSD6	653.247148066812	4.02219003722923	0.129062171850282	31.164747807709	3.20196903758599e-213	1.36039212305216e-210	SUSD6
SLC1A4	333.314474216688	4.02096145535793	0.185248137786602	21.705813096971	1.80797196280123e-104	1.33252691433828e-102	SLC1A4
UBE2J1	3093.72001165943	4.02058856470426	0.121065580122554	33.2100053593617	7.72002282000935e-242	4.6304999620409e-239	UBE2J1
GSN-AS1	76.0903474785692	4.01908256086521	0.24034349325271	16.7222440952014	9.02556596075693e-63	2.78599457860297e-61	GSN-AS1
TGFB2	245.264014063464	4.0170095638687	0.614161613248647	6.54063926695202	6.12564236921740e-11	2.69577614838671e-10	TGFB2
SHOX2	18.7366944888115	4.01510672923164	0.64545714339355	6.22056285274317	4.95374572126798e-10	2.05778220550771e-09	SHOX2
WNK4	94.9952742871126	4.01386790478199	0.430414257490971	9.325592344873	1.10365375013566e-20	8.27672670180189e-20	WNK4
NOX4	254.118817212403	4.01036996910362	0.169773808955465	23.6218412826894	2.29911978657248e-123	2.46772190425446e-121	NOX4
FZD10	138.247338662295	4.00908257089942	0.615529117799867	6.51322976438448	7.35518705501351e-11	3.22204170145873e-10	FZD10
BTBD19	119.615651874247	3.99861705412406	0.26218406096172	15.2511828501576	1.61677473433405e-52	3.82203548093344e-51	BTBD19
FKBP9	1315.05997372448	3.98644362706547	0.207849951778934	19.1794301271014	5.49796295913382e-82	2.63196693145389e-80	FKBP9
FLT1	10509.3604388854	3.98224735011127	0.140295440347447	28.3847239814001	3.12178172439739e-177	7.34579253456278e-175	FLT1
MROH7-TTC4	18.6576026073353	3.98101233467337	0.398596222070825	9.98758170358673	1.72744580757181e-23	1.48726617657252e-22	MROH7-TTC4
APOLD1	139.473334235316	3.98006039127559	0.364723239936219	10.912549449746	1.00400490217501e-27	1.03270040206905e-26	APOLD1
LINC00176	61.2787014234876	3.97544498636253	0.316475967724184	12.5616014857318	3.43312666600627e-36	4.8306966289389e-35	LINC00176
COL8A1	97.8247079536118	3.96939893519692	0.861388758539541	4.60813877107814	4.06289476668904e-06	1.25501313655476e-05	COL8A1
CPXM2	979.421892507555	3.96271495839632	0.234260002412817	16.9158837086202	3.43623379724472e-64	1.08589247786897e-62	CPXM2
PTRF	5447.92204876071	3.95094614514967	0.0830310557419946	47.5839565069074	0	0	PTRF
ARHGEF37	66.6800678843414	3.94885174173797	0.321821799875819	12.2703053157421	1.30759343814287e-34	1.73985573174382e-33	ARHGEF37
KIAA2022	81.9919500069517	3.94747544167986	0.306443144727656	12.8815916087406	5.71448096415972e-38	8.5146601409472e-37	KIAA2022
SHC2	479.124779392115	3.94463699060817	0.188282770760587	20.9505998593149	1.85282723812271e-97	1.21366135362257e-95	SHC2
GPRIN3	365.438286962866	3.93247372817252	0.223863643797277	17.5663795222311	4.45725744082122e-69	1.5582572013111e-67	GPRIN3
CRIM1	3062.01629674933	3.93115174481668	0.123489845464259	31.8338056869174	2.20558741683199e-222	1.03798337047524e-219	CRIM1
AGFG2	534.990102061966	3.92925085631287	0.174968496337032	22.4569047489793	1.09559459703538e-111	9.41411200093041e-110	AGFG2
LPAR6	208.669256645153	3.929118540036	0.261837375229241	15.0059499206178	6.71230515852838e-51	1.51870868934455e-49	LPAR6
UACA	2591.40988143948	3.92297888985732	0.155414131504881	25.2420989769139	1.38301340663402e-140	2.02422871334616e-138	UACA
COMMD3	177.490475023047	3.92239294686395	0.193918578099106	20.2270096311213	5.66351394660353e-91	3.18468550784195e-89	COMMD3
ABI3	220.160149955568	3.90743424881494	0.292781729891956	13.3458950811476	1.25158161623687e-40	2.04627908288006e-39	ABI3
STAB1	140.026751770305	3.90560640313847	0.326993959702804	11.9439710956379	6.98088956272215e-33	8.6490648733767e-32	STAB1
GREM1	26.1938003872745	3.90539131086895	0.718089123107501	5.43858858907168	5.37043050539658e-08	1.9418076746304e-07	GREM1
LTK	17.3434234658744	3.90406153183355	0.467455272622735	8.35173279772666	6.72687038860375e-17	4.18496980246875e-16	LTK
SLFN5	829.817632348218	3.90135229121827	0.2053486677264	18.9986734971969	1.7490942126539e-80	8.05795059715102e-79	SLFN5
AHRR	153.688441982957	3.90124025316564	0.295802573424361	13.1886623162297	1.01978740507415e-39	1.6146633913674e-38	AHRR
PLPP4	11.1477811673413	3.90119320850672	0.830662079855744	4.69648645714539	2.64674775122246e-06	8.30314980103529e-06	PLPP4
FAM84A	355.288683076941	3.89951501807487	0.273464234411952	14.2596893025527	3.90187786264591e-46	7.63161405488098e-45	FAM84A
RP11-760H22.2	14.1603860239792	3.89268389910352	0.516470515529783	7.53708833719288	4.80580798258435e-14	2.55201900502734e-13	RP11-760H22.2
MAGI2-AS3	165.882926046804	3.89226030678141	0.411600387547968	9.45640583569132	3.18710017669038e-21	2.45699078641529e-20	MAGI2-AS3
KAT2B	100.619941869146	3.89012965243024	0.423498312670677	9.18570283762926	4.08848546161621e-20	2.98845329201529e-19	KAT2B
ARHGEF3	473.360632184236	3.88876121759677	0.182946811078994	21.256239420963	2.88639753075504e-100	1.97970628847078e-98	ARHGEF3
FBXO32	86.4076217343551	3.88857165192819	0.426992947411792	9.10687559478131	8.47885304928338e-20	6.09560786786319e-19	FBXO32
RASSF2	1769.20790570583	3.88780772081269	0.141028525429515	27.5675272713234	2.72832856581152e-167	5.63916019109285e-165	RASSF2
SMPD1	225.825735336206	3.88286756304505	0.204773733535029	18.9617461967154	3.53219993629535e-80	1.61751491094723e-78	SMPD1
ZEB2	362.45904965174	3.8816897010459	0.672805382771081	5.76940940195573	7.95498310259909e-09	3.05247030994112e-08	ZEB2
ANPEP	239.446793515728	3.87316556265629	0.280974326304981	13.78476679201	3.14782160393961e-43	5.62781197337889e-42	ANPEP
ACTG2	362.084010116324	3.87201814269947	0.769885933596221	5.02934002783094	4.92170923623638e-07	1.64649043675056e-06	ACTG2
ME3	161.663547221685	3.8688693955044	0.277150996853443	13.9594280353617	2.7563699110297e-44	5.08242046886066e-43	ME3
CDK17	1751.76632856439	3.86850286633734	0.163466767791158	23.6653780986217	8.1981548414139e-124	8.89296299995926e-122	CDK17
EPHX4	102.233788627355	3.85722383214204	0.207803050140037	18.561921153432	6.53262273913733e-77	2.76012333688137e-75	EPHX4
KDM6B	724.622377933622	3.85720259439275	0.26842891939406	14.3695493134638	8.0352429558387e-47	1.60233430260173e-45	KDM6B
SNRK	1520.04764778669	3.85570225024225	0.132551555547652	29.0883214030343	5.04450622426782e-186	1.39019320180498e-183	SNRK
PLEK2	63.8578052883204	3.85004141511837	0.412729216280694	9.32825025040143	1.07633034160682e-20	8.0797411410436e-20	PLEK2
GDPD5	840.978251716572	3.84407254798905	0.106549350037984	36.0778601335313	5.04560743936374e-285	5.32224591621162e-282	GDPD5
PITX2	229.001192234946	3.84224223995942	0.944749626434754	4.06694232254854	4.76340265955179e-05	0.000132937220468652	PITX2
FAM89A	213.991617977269	3.84157421754047	0.343766597687667	11.1749490595674	5.4081393945947e-29	5.8375082597266e-28	FAM89A
RGS3	1511.7223822928	3.84055362494894	0.230228180450669	16.6815096980357	1.78646487726529e-62	5.47026632588041e-61	RGS3
TCTEX1D1	85.1171219383878	3.83954278715002	0.275961159206194	13.9133449004002	5.25626352341208e-44	9.58790108414882e-43	TCTEX1D1
PIK3IP1	247.331146066181	3.83712679748939	0.274883789379952	13.9590872424478	2.76958073492698e-44	5.10370329406123e-43	PIK3IP1
MTSS1	699.804846375231	3.81817586526739	0.25028821089266	15.2551166978651	1.52222633698695e-52	3.60409470963087e-51	MTSS1
PDE4B	564.459222123962	3.81732507446665	0.336288900113965	11.3513264136074	7.30460861034354e-30	8.14314786408196e-29	PDE4B
RP11-513I15.6	10.3214939139466	3.81729396292416	0.678915538970346	5.62263454554823	1.88066986676322e-08	7.03899317561323e-08	RP11-513I15.6
TSHZ1	230.724319366865	3.81673099032688	0.714849817254487	5.33920677910465	9.33541216697952e-08	3.31134343909907e-07	TSHZ1
PHLDA2	247.873293720578	3.80557840000143	0.277179145056981	13.7296707485663	6.74392854266598e-43	1.19246690242863e-41	PHLDA2
ATG4A	216.828228431103	3.80518174640173	0.196962514975433	19.3193194495732	3.69489526810603e-83	1.79979054540387e-81	ATG4A
GLIS3	46.8559631206951	3.79926346317033	0.42511383745825	8.9370496286032	3.99698883672835e-19	2.78578009832582e-18	GLIS3
ADGRG6	343.422241985726	3.7987875378254	0.457312059369008	8.30677315412786	9.83396902554881e-17	6.07473975144463e-16	ADGRG6
CLIP4	29.143259650741	3.79814008412938	0.544720279670336	6.9726430718313	3.11041068093554e-12	1.48089436155359e-11	CLIP4
COL12A1	654.568554091005	3.79661116571767	0.365951646460917	10.3746251791304	3.23479287930238e-25	3.00310513438118e-24	COL12A1
DUBR	25.1447495961852	3.79406807568105	0.361360586557969	10.4993964942893	8.6934132845213e-26	8.29222052926432e-25	DUBR
ENC1	1989.17359643279	3.7934383835094	0.271318900815266	13.9814748331605	2.02252861080615e-44	3.75191935746271e-43	ENC1
RP4-621F18.2	26.6112241009215	3.79340857188227	0.44174872174051	8.58725421306501	8.90724053257715e-18	5.80346087095921e-17	RP4-621F18.2
VIM	20390.9551543418	3.79245581635895	0.598309708764272	6.33861654057354	2.31837443719544e-10	9.83484593451787e-10	VIM
LINC00961	16.3844500917047	3.79068783248228	0.440517353315988	8.60508173843309	7.62623948465922e-18	4.98688896613351e-17	LINC00961
CTD-3064M3.7	74.6794011519408	3.7846283870878	0.241999702790822	15.6389794840332	3.95007640555647e-55	1.00946397030888e-53	CTD-3064M3.7
BAALC	149.702981011529	3.78390814333292	0.214651939291369	17.6281106791988	1.49892719466745e-69	5.30083039131531e-68	BAALC
RP11-488C13.6	10.1092805183893	3.78132686053524	0.488215590344298	7.74519891482487	9.54323296409478e-15	5.28566895476479e-14	RP11-488C13.6
SUSD1	440.080225492674	3.77940212523056	0.172645026643903	21.8911728805599	3.15296738665008e-106	2.43558768579863e-104	SUSD1
AC006129.2	29.1206757333406	3.77833078634104	0.357637967007141	10.5646803049454	4.34446434130595e-26	4.19101747715386e-25	AC006129.2
GAD1	73.8652957748327	3.7778088103977	0.390388247903883	9.67705567645013	3.77428986210825e-22	3.04391054262829e-21	GAD1
MMP14	12758.2542373805	3.77629078780996	0.186413846960729	20.257565891044	3.0465618282794e-91	1.71945251525953e-89	MMP14
BST1	201.359663045851	3.77431372100301	0.194264393661347	19.4287468221408	4.40997624049337e-84	2.19708751134678e-82	BST1
SELPLG	12.1494908002225	3.76199338176839	0.433052779570872	8.68714752390294	3.71653367613084e-18	2.46881140397052e-17	SELPLG
NANOS3	10.8373601023738	3.76033883623866	0.492915656394013	7.62876729002258	2.37009018962749e-14	1.2827505113359e-13	NANOS3
MYL7	53.6161033317199	3.75769003792006	0.804508413144162	4.6707902323039	3.00043220647124e-06	9.3732864783451e-06	MYL7
CA2	560.151680358634	3.75666493874844	0.382803618555987	9.81355649907214	9.84366947704617e-23	8.15153896326049e-22	CA2
SYTL4	64.909245286975	3.75542757295432	0.242819506972058	15.4659220743187	5.89234448432413e-54	1.4571286804808e-52	SYTL4
COL11A1	2169.03723519465	3.74975053160854	0.446848802571799	8.39154208319947	4.79806525364405e-17	3.00702348102789e-16	COL11A1
DEPTOR	312.705464266754	3.74681743855893	0.307374090601068	12.1897633962318	3.52443160001133e-34	4.61723180489707e-33	DEPTOR
CPQ	133.482236668489	3.7449580086493	0.308329214550349	12.145972006288	6.02621370591485e-34	7.83766484965711e-33	CPQ
LRP10	2532.33766863019	3.73542984832099	0.107838618516394	34.6390736427427	6.52448910981008e-263	5.70240348197401e-260	LRP10
ATXN1	269.716775267641	3.73537392170783	0.231390231969697	16.1431789488721	1.26836924511981e-58	3.53042904533347e-57	ATXN1
CD99	4193.26384355134	3.73269237178871	0.152875436644201	24.4165606570014	1.14077362617752e-131	1.46009477927909e-129	CD99
LGR5	37.3186138499777	3.73146060120887	0.924604184271637	4.03573838912307	5.44308405004348e-05	0.00015110621752503	LGR5
BMP3	38.1456535882919	3.72642633636143	0.540505702475332	6.89433306493468	5.41180943836088e-12	2.543750011055e-11	BMP3
RP1-122P22.2	13.124639533613	3.72633835058913	0.425823585266106	8.75089703699823	2.11663429414549e-18	1.42240428510348e-17	RP1-122P22.2
C1QTNF5	136.278688923755	3.72629177705424	0.149483104415225	24.9278458032526	3.71370435130754e-137	5.18731580394966e-135	C1QTNF5
BMP5	10.5068703495348	3.72173245050494	1.29105743238005	2.88270092186679	0.00394281595902776	0.00864965147638117	BMP5
ST3GAL1	920.800984494792	3.71767161483321	0.162019889138386	22.9457731060279	1.62385606407249e-116	1.50071773413829e-114	ST3GAL1
FAM214A	434.680638918089	3.71537783922541	0.141794996798781	26.2024607574685	2.49123416347181e-151	4.14167679677189e-149	FAM214A
CBLN1	366.33159886487	3.71485170182018	0.391079543032033	9.49896707206672	2.119825057504e-21	1.6474961511445e-20	CBLN1
RP11-762L8.6	10.3071694803261	3.7125560204174	0.505964580260532	7.33758086090873	2.17489003354491e-13	1.10846194811961e-12	RP11-762L8.6
LIMS1	3953.90475285839	3.70631653680518	0.12216801983795	30.3378620830675	3.6327119939218e-202	1.27729494131112e-199	LIMS1
RHOC	4118.01452732881	3.70471935408678	0.110800218302642	33.4360293764733	4.10826035579644e-245	2.67386562305985e-242	RHOC
RP11-206M11.7	18.7466705503985	3.70367981872917	0.398894393739052	9.28486305363328	1.6191525930097e-20	1.20628051193782e-19	RP11-206M11.7
FAS	139.562185355821	3.70149367825362	0.274090130628109	13.5046587404341	1.46792364683117e-41	2.48087206389865e-40	FAS
MGST2	382.967196508298	3.69030068081973	0.193815995413986	19.0402276805758	7.91826808722761e-81	3.68115229161539e-79	MGST2
TWIST1	22.0418255959212	3.68715299751393	0.520128175257458	7.08893148441503	1.35151412312853e-12	6.55610799659084e-12	TWIST1
KIAA1211L	19.2284641221175	3.68148949680124	0.376391773848282	9.78100413609249	1.3585593070021e-22	1.11836192683515e-21	KIAA1211L
TOM1L2	322.267382595967	3.67833334364203	0.194472461708403	18.9144175546943	8.67738283692169e-80	3.95001697889039e-78	TOM1L2
SYNC	61.6991127801957	3.67806464786662	0.984776013860062	3.73492509575815	0.000187771066951677	0.000488677636383511	SYNC
CTD-2267D19.3	76.8575429256066	3.67481057137437	0.411466834604467	8.93100065988763	4.22172581484686e-19	2.94107475919302e-18	CTD-2267D19.3
STC1	2155.13714071176	3.67385891836403	0.24295278138275	15.1216993584288	1.16497020064365e-51	2.70382689208568e-50	STC1
PIGZ	17.1350324550041	3.67376358419766	0.385884508780404	9.52037073426106	1.7256233119998e-21	1.34660247739985e-20	PIGZ
SYNM	438.535966042189	3.66783331789813	0.195497753870764	18.7615112975814	1.55903066832163e-78	6.88178183895509e-77	SYNM
FANK1	52.334664965896	3.66379004024478	0.282430731967718	12.9723490596043	1.75566097051317e-38	2.66001332778593e-37	FANK1
CAPN2	3299.47653817385	3.66181202032497	0.171372672289778	21.3675376091068	2.67893705310181e-101	1.87955698289872e-99	CAPN2
PREX1	3609.31342743425	3.66079259259083	0.178494074793931	20.5093227706139	1.77751990818276e-93	1.05581231051089e-91	PREX1
JAG2	986.302818518723	3.66024512610398	0.204493567410253	17.8990721931161	1.19902814440123e-71	4.53938996747941e-70	JAG2
SLC9A9	38.2360334701406	3.6586851517313	0.290240543330592	12.6056997749069	1.96421457364168e-36	2.78688885935524e-35	SLC9A9
DENND3	553.148472936139	3.65422527191369	0.158234599512082	23.0937183345586	5.35435033654327e-118	5.0866328197161e-116	DENND3
CD109	831.01376938895	3.65396815278579	0.18617847438565	19.6261579908371	9.24465111653408e-86	4.7210997939028e-84	CD109
HGSNAT	896.282940953356	3.65286879970848	0.109668487286924	33.3082810757803	2.92966110954719e-243	1.82894557838875e-240	HGSNAT
FOXL1	17.4917169335459	3.65014522349247	0.446793949531389	8.1696388845929	3.09313914687638e-16	1.86294795241087e-15	FOXL1
PRDM6	12.710506099839	3.6425917538118	0.750435696666935	4.85396919415	1.21014543041313e-06	3.91025126400526e-06	PRDM6
CYP1B1	255.775784248352	3.63677505388461	0.455168487060694	7.9899535167066	1.34989641810503e-15	7.84596835071875e-15	CYP1B1
DUSP4	1392.55109750245	3.63016647197609	0.441370051597561	8.22476844279877	1.95568312299815e-16	1.19124545464981e-15	DUSP4
PKD1L1	52.5670898019031	3.62985465139325	0.227079821572989	15.9849282347024	1.62754260481157e-57	4.39034640927565e-56	PKD1L1
ILDR2	182.200966930469	3.62954512102262	0.409458234336481	8.8642621314094	7.70123763321255e-19	5.29157365678284e-18	ILDR2
ISM1	58.3307639209269	3.62814028533835	0.435801764105814	8.32520789075426	8.41808740541554e-17	5.21907770027688e-16	ISM1
BCL2	388.385327312057	3.62803371961588	0.184803576880966	19.6318371151048	8.2670833604633e-86	4.22893110362161e-84	BCL2
MBL1P	32.8624008000516	3.62631522239922	0.31592105513227	11.478548718068	1.69094966435548e-30	1.92936032199306e-29	MBL1P
SPARC	22557.454240457	3.62303179916174	0.182349984777468	19.8685610178862	7.61547525752932e-88	4.04061918276077e-86	SPARC
NPAS2	141.497211179601	3.62034201217281	0.300277512518053	12.0566537993921	1.78905000639528e-33	2.27839465843596e-32	NPAS2
FAM224B	20.3424879296559	3.61838711597089	0.727658689813701	4.97264331014488	6.6046113577329e-07	2.18321873171655e-06	FAM224B
CLCF1	70.3621516735358	3.611871849511	0.216498987761224	16.6830888534894	1.73985330492317e-62	5.33287701378755e-61	CLCF1
PALMD	17.6922059616728	3.60939718703553	0.449531798365278	8.02923664168163	9.80810119876783e-16	5.74355336890614e-15	PALMD
PLGLB2	35.9554306041939	3.6092608985224	0.297948546060758	12.113705356986	8.93640401886062e-34	1.15489902381473e-32	PLGLB2
TRIM47	269.470420972725	3.60383422306198	0.198168616464268	18.1856960368484	6.69994164579722e-74	2.6513740613834e-72	TRIM47
BTG2	485.228409612127	3.6033047677893	0.333006503149413	10.820523724645	2.75200260764606e-27	2.78846504696565e-26	BTG2
DCC	98.5089816066789	3.60033151024622	0.307856383654988	11.6948411707489	1.35440357123985e-31	1.6027545549024e-30	DCC
MYOF	425.02649421431	3.59615274413394	0.220707492458361	16.2937501762084	1.09315529113106e-59	3.11646042457586e-58	MYOF
FOLH1	28.813808361484	3.59579238022329	0.709310168561914	5.06942172775213	3.99026191829042e-07	1.3437127379263e-06	FOLH1
KIF26B	175.979998246077	3.59377890317329	0.639161039047459	5.62265013607384	1.88050008746596e-08	7.03899317561323e-08	KIF26B
CDC42EP1	1113.14996543949	3.5901302946919	0.155048375697433	23.1549042583833	1.2974371232877e-118	1.26800644093837e-116	CDC42EP1
STX11	29.8436733197883	3.58951160038076	0.440032816912479	8.15737250136665	3.4239118643898e-16	2.05771048981698e-15	STX11
COL6A2	6656.4386356827	3.58918159134077	0.153203477704687	23.4275464572627	2.23963319635788e-121	2.27609234141487e-119	COL6A2
FN1	11373.7240201865	3.58890763630945	0.368653315264805	9.73518340322403	2.13432336259055e-22	1.73640828887354e-21	FN1
NID1	5035.60037941915	3.58877464499749	0.181263448939846	19.798666890579	3.05676380013588e-87	1.6094045550113e-85	NID1
PARVA	1324.86018317242	3.58719736279945	0.127478322596754	28.1396655504063	3.20652276730254e-174	7.1077921341873e-172	PARVA
ACSM1	19.5387822621275	3.58258957582423	0.445977428032428	8.03311860788554	9.50257217903017e-16	5.57292336956543e-15	ACSM1
CCDC96	28.218060817279	3.57452129601475	0.307697231028281	11.6170083301341	3.377573704739e-31	3.94954050565619e-30	CCDC96
TANC1	1370.36570355297	3.57002726531599	0.144204540981158	24.7566910239149	2.62636346408441e-135	3.58662760564027e-133	TANC1
RP11-366L5.1	16.5174989314248	3.56647332392624	0.338991928556157	10.5208207732752	6.9267521630824e-26	6.62154214589658e-25	RP11-366L5.1
GRASP	262.800012088125	3.56533960059935	0.205829645670902	17.3217982714692	3.22131918959139e-67	1.08763966898014e-65	GRASP
PTP4A3	2337.51132936104	3.56483838409932	0.116984028291938	30.4728639981787	5.96516608565243e-204	2.1467580065895e-201	PTP4A3
CCDC92	367.016364491762	3.56361564778025	0.66171891678349	5.38539182936226	7.22869982492426e-08	2.58505877536162e-07	CCDC92
TNS2	506.531089599381	3.56294936560038	0.161864935591847	22.0118665761224	2.21675290789597e-107	1.77514323174183e-105	TNS2
HECW2	41.2402391094558	3.55956232721956	0.504709117360166	7.05270066417171	1.75478083615659e-12	8.4586740904554e-12	HECW2
GUCY1A2	103.337882320428	3.55920444178597	0.286201506262294	12.4360087697235	1.66623892562746e-35	2.29285869253009e-34	GUCY1A2
BMS1P10	19.3104285109195	3.55563534439576	1.06805543409363	3.32907378296628	0.000871353175244866	0.00209992745727255	BMS1P10
PCAT19	13.2962664493833	3.55285057087841	0.54893940010769	6.47220908206155	9.65803505280669e-11	4.19360244521443e-10	PCAT19
KRTAP5-AS1	16.5321392408188	3.55094991064809	0.443136451971108	8.01322006992015	1.11743426963401e-15	6.53082046390987e-15	KRTAP5-AS1
KITLG	112.276355750396	3.55029165544173	0.515422328745993	6.88812156058408	5.65338943651332e-12	2.65485389718978e-11	KITLG
TNFAIP1	1430.1091562501	3.55019063089607	0.0876059400697259	40.5245423777254	0	0	TNFAIP1
TNFRSF1B	282.361327153003	3.54873511891205	0.25557017664357	13.8855603792194	7.74919402995694e-44	1.40681213873224e-42	TNFRSF1B
NR2F1	28.0854926915003	3.54727844543518	0.602011304875492	5.89237845985106	3.80676074983686e-09	1.49235949426515e-08	NR2F1
KIFAP3	265.978476551289	3.54588942839189	0.185062235992212	19.1605240765659	7.90730602164427e-82	3.76767120252489e-80	KIFAP3
LINC00324	14.1966378143158	3.54573503194037	0.419121056773841	8.45993054902432	2.6753680762261e-17	1.69615563630583e-16	LINC00324
ARRDC3	715.741242941713	3.54520683000765	0.254249742785937	13.9437971152345	3.43185264849212e-44	6.29756283847474e-43	ARRDC3
RP11-407G23.2	45.8642264190703	3.53052893905	0.236893510799942	14.9034430159277	3.13024580993828e-50	6.999577436112e-49	RP11-407G23.2
BHLHE40	250.875496721694	3.5218928128778	0.29252201723239	12.0397529259477	2.19612401357407e-33	2.78521698073096e-32	BHLHE40
LPCAT2	366.214798541261	3.52133703792914	0.132633956218539	26.5492875152355	2.61731151419413e-155	4.65485809413945e-153	LPCAT2
AQP7	21.100854659163	3.52086428010557	0.493265377236171	7.13787028766022	9.47880124166905e-13	4.6452504002348e-12	AQP7
ZC3H12C	385.32984041901	3.51662821889728	0.150746350149696	23.3281151776156	2.29894989888798e-120	2.26854443248333e-118	ZC3H12C
AF011889.5	113.366044685326	3.5133021115616	0.291373322286233	12.0577343320068	1.76573695260762e-33	2.25057889084446e-32	AF011889.5
MPP4	16.0405647611048	3.50456126074456	0.514059452297217	6.81742402572982	9.26873916526025e-12	4.29331815665219e-11	MPP4
RP11-800A3.7	11.9701878068697	3.50255181402063	0.501479914329722	6.98443090926611	2.86012952114431e-12	1.3640686319271e-11	RP11-800A3.7
GJB3	61.3906200988151	3.50220387105977	0.316873999669268	11.0523547994317	2.13538984670075e-28	2.25246811760607e-27	GJB3
AHR	608.783289072921	3.49995570243925	0.130565461939165	26.8061373234372	2.74048942595837e-158	5.08070130545857e-156	AHR
SSTR1	214.761207094627	3.49836916535088	0.35157903541441	9.95044872691945	2.51048638212461e-23	2.14154429529258e-22	SSTR1
KLHDC8A	174.909201436815	3.49303334729419	0.501421089153089	6.96626732073435	3.25460464649256e-12	1.54713840149507e-11	KLHDC8A
VASH1	1729.93676160023	3.49015989482209	0.280887423696169	12.4254758326145	1.90091980069829e-35	2.61109729247241e-34	VASH1
NTNG1	89.4504493636174	3.49003283592849	0.235657802155093	14.8097487289286	1.26713101891553e-49	2.78459323768865e-48	NTNG1
PDE8A	478.946658456089	3.48527645397832	0.160429222990789	21.7246982127341	1.19870836815514e-104	8.8785687607423e-103	PDE8A
INPP1	139.127986516122	3.47662118758262	0.196092934923247	17.7294566422977	2.48423520786079e-70	9.00388092517317e-69	INPP1
IER5L	276.080026037001	3.47578488028146	0.418376084102126	8.30780011658844	9.74925696577948e-17	6.02362695583103e-16	IER5L
DOCK8	204.107727152977	3.47107804276206	0.321011104907395	10.8129531648551	2.9889018429395e-27	3.02349561426982e-26	DOCK8
LNPEP	597.507199232014	3.46598391412167	0.166258209598328	20.8469940972859	1.62303599414459e-96	1.04965477929986e-94	LNPEP
ADAMTS5	206.422568196712	3.46430736154519	0.648598348213265	5.34122137542985	9.23224303601677e-08	3.27740877882967e-07	ADAMTS5
PCDHGB6	968.127584605451	3.46357717040673	0.251078539185202	13.7947957704657	2.739275362788e-43	4.90312658558717e-42	PCDHGB6
NPPA-AS1	27.3688697825692	3.46046980970834	0.675413837656352	5.12348077101289	2.99946248022636e-07	1.02118594624512e-06	NPPA-AS1
F2R	2688.67315567775	3.45997645936404	0.206604527551142	16.7468569076134	5.96981777172001e-63	1.84647852009014e-61	F2R
RP11-181E10.3	19.9512751158851	3.45958815320325	0.354136682463654	9.76907596562894	1.52839645653718e-22	1.25412144864465e-21	RP11-181E10.3
FRMD4B	453.573691870224	3.45855036644934	0.162950192096822	21.2245860035214	5.66226821428576e-100	3.87491688310965e-98	FRMD4B
UNC5B	6744.08351357303	3.45828029791974	0.185394793049454	18.6535999260629	1.18054122159303e-77	5.10788627560549e-76	UNC5B
ARHGAP6	91.8746050205667	3.45814060436847	0.376726204877014	9.17945329950543	4.33285550872998e-20	3.16329474969093e-19	ARHGAP6
RAB32	249.020752874971	3.45458113755534	0.206233453151399	16.7508281744149	5.5843432550548e-63	1.72899858473812e-61	RAB32
NOG	30.8777050006544	3.45193571367145	0.468960246108446	7.36082800688652	1.8277293642835e-13	9.36833801163409e-13	NOG
JAM3	3750.7757717379	3.45096786527066	0.153864721931244	22.4285841611748	2.0712367324531e-111	1.76980814652906e-109	JAM3
HGF	15.9686729224115	3.44891918232194	1.07292631629057	3.21449770590573	0.00130672959042397	0.00307318045445294	HGF
TFPI2	140.203163479884	3.44821865531659	0.612609961397331	5.628734223406	1.81536866328315e-08	6.8037401874334e-08	TFPI2
SHROOM4	748.880819299822	3.44673015862272	0.129202039662657	26.6770568608826	8.69008493502464e-157	1.58231963191907e-154	SHROOM4
LGALS1	809.473514354534	3.44428143779377	0.308282114551721	11.1724984201635	5.55947579865876e-29	5.99662780962523e-28	LGALS1
ANXA2	7388.61248640854	3.44326902189589	0.20716689352419	16.6207494031561	4.9312349000076e-62	1.4920521819113e-60	ANXA2
RP11-284F21.9	20.8182556099772	3.44317355982496	0.336963656207469	10.2182342113032	1.64306539293597e-24	1.48614341720613e-23	RP11-284F21.9
FAM214B	595.124802888559	3.42300119805572	0.146633449100004	23.3439315453955	1.58833456737718e-120	1.58264346632143e-118	FAM214B
CSRP1	2864.68650667177	3.42215852976864	0.199589784528481	17.1459603398706	6.73764936875634e-66	2.21617950742211e-64	CSRP1
CHRM3	398.532390963039	3.41909913183523	0.177464879157841	19.2663424338413	1.02960487232595e-82	4.99138083113327e-81	CHRM3
DRAM1	414.683791691971	3.41906895117325	0.141763436508964	24.118129719274	1.61338478865363e-128	1.95072888082666e-126	DRAM1
SH3RF3-AS1	25.559975326118	3.41498404490021	0.269814110713135	12.6568029962339	1.0259286844449e-36	1.46581777006863e-35	SH3RF3-AS1
ANGPTL2	834.611183980063	3.41284172287912	0.214093648843936	15.9408826058494	3.29664566726322e-57	8.85376566826882e-56	ANGPTL2
MME	1248.44832453381	3.41282513776726	0.433957150493215	7.86442885867512	3.70785231306143e-15	2.10237631615476e-14	MME
C1QTNF6	402.994118424821	3.40999380750671	0.21007802937217	16.2320344383355	2.99370392589136e-59	8.44031364912595e-58	C1QTNF6
WLS	473.592288441909	3.40994180254661	0.475652380198371	7.16897874267862	7.55592868256598e-13	3.73100659240829e-12	WLS
TICAM1	82.2108476623069	3.40975899859868	0.213657935374706	15.9589625941988	2.4679954596772e-57	6.64577298516951e-56	TICAM1
EBF3	79.1569787803806	3.40568247885703	0.574225540627724	5.93091431484231	3.01252401701881e-09	1.18891897407567e-08	EBF3
CTSB	3306.40757442569	3.40449871353376	0.201787306999064	16.8717188616306	7.26511736593742e-64	2.2793840022977e-62	CTSB
EHD2	843.90663894921	3.40114489965345	0.205005956807032	16.5904686508933	8.16805088092407e-62	2.45442707708711e-60	EHD2
PDGFD	401.605479065481	3.39974405348941	0.187195501063007	18.1614623972459	1.04211384363801e-73	4.10273648351181e-72	PDGFD
RNF152	204.62504182363	3.39898440093146	0.232468449877409	14.6212718445187	2.05524754359632e-48	4.32691138049632e-47	RNF152
LIX1L	523.632930101248	3.39767292625746	0.4578635997404	7.4207098537291	1.16494267871391e-13	6.04608017337265e-13	LIX1L
CFLAR	1715.72287094728	3.39625063160513	0.142424749109704	23.845930239197	1.11603951404233e-125	1.25513414465276e-123	CFLAR
SLC16A13	239.697609844811	3.39587216362985	0.235232757075728	14.4362214082991	3.06173332365696e-47	6.16579475777921e-46	SLC16A13
RP11-314N13.10	10.6550850714438	3.39486357867389	0.427827748363563	7.93511779368966	2.10295636799534e-15	1.20761094982124e-14	RP11-314N13.10
ECE1	5112.40218979643	3.39348423008804	0.0934210230730612	36.3246314208539	6.61026725597364e-289	8.79165545044494e-286	ECE1
PLP2	230.412337732211	3.39287753152605	0.219957208028023	15.4251709318559	1.10861251140804e-53	2.72170599710851e-52	PLP2
SLITRK4	512.880478461038	3.39088318209396	0.457446882912894	7.41262714591422	1.23821646973004e-13	6.41331557890988e-13	SLITRK4
CRHBP	10.6824655505252	3.38314028622753	0.822712523906136	4.11217793326496	3.91944029609165e-05	0.00011053349189402	CRHBP
HIVEP3	19.8018702327739	3.37725911836866	0.440239499925432	7.67141321698917	1.70111556072501e-14	9.28074282193297e-14	HIVEP3
DCHS1	3456.08899384561	3.37219330122708	0.129727027228947	25.9945315425728	5.70984442558471e-149	9.00330623601218e-147	DCHS1
RP11-1398P2.1	12.5496911928414	3.36720918063467	0.383362766582278	8.78334954292435	1.586770918114e-18	1.07340385637124e-17	RP11-1398P2.1
SLC35G2	194.122129531007	3.36428328319867	0.179995014024393	18.6909804220618	5.86256967669542e-78	2.5619429487159e-76	SLC35G2
ERAP2	32.5923754755476	3.3624548091818	0.323398644231748	10.3972446055533	2.55206222224744e-25	2.38447108669973e-24	ERAP2
CUBN	56.7484335266943	3.3582651567701	0.264225671248012	12.7098367880307	5.21431556364241e-37	7.50969459001042e-36	CUBN
FBXL8	28.2008161301895	3.34649438007595	0.291464477831019	11.4816543167779	1.63129006340216e-30	1.86267872487765e-29	FBXL8
ZFPM2	41.6455945636488	3.3410644234576	0.262248162395449	12.7400870722577	3.5399952132758e-37	5.13458765168833e-36	ZFPM2
RP11-408A13.4	11.9015599364131	3.34015130094359	0.545290378935996	6.12545430832853	9.04252186283836e-10	3.69602811042525e-09	RP11-408A13.4
KALRN	641.926715730925	3.33995308765581	0.172525342344504	19.359202783012	1.70503662992357e-83	8.33180040085657e-82	KALRN
MRC1	11.8581807534061	3.33745900435931	0.472972262628144	7.05635249266882	1.70929903651297e-12	8.24463221805926e-12	MRC1
DCBLD1	788.2093742151	3.33510189596377	0.190365499210947	17.5194660260791	1.01776140137946e-68	3.52585744826700e-67	DCBLD1
AC004540.5	14.8717606503323	3.33487749876932	0.508555922164988	6.55754333677271	5.47014168979865e-11	2.41390124482026e-10	AC004540.5
ULBP1	39.6940635226134	3.33297217576179	0.344361164954491	9.678710943501	3.71368707118841e-22	2.99661533916258e-21	ULBP1
IL3RA	158.079677264437	3.33047985900587	0.217994176600474	15.2778386603866	1.07445523446081e-52	2.56778012673096e-51	IL3RA
CNRIP1	195.608874144944	3.33016853367907	0.277675279352178	11.9930320821084	3.86493942872023e-33	4.8531604874942e-32	CNRIP1
IL1A	21.9586470136437	3.32683916376435	0.33350653942299	9.97533412544238	1.95442521979964e-23	1.67796428497533e-22	IL1A
SEC14L1	4995.67510229488	3.32638323076937	0.144775823173448	22.9760961316325	8.08352483494206e-117	7.51595819759506e-115	SEC14L1
TRPV2	112.084136196032	3.32344360562746	0.257664713586318	12.8983265087794	4.59977865756127e-38	6.88391531970642e-37	TRPV2
TGFBI	640.666603215382	3.3178939076777	0.351694194483832	9.43403092720152	3.94625064836637e-21	3.03077598125853e-20	TGFBI
RALB	1451.34862236224	3.31653974606584	0.115896418901572	28.6164126337888	4.19876949576965e-180	1.02752287100475e-177	RALB
PAPPA	141.606813663656	3.31465294262082	0.693664438566356	4.77846745246368	1.76636348203007e-06	5.6284436370104e-06	PAPPA
PKIG	1275.97357412005	3.31417733607741	0.139271948599304	23.7964455111671	3.63511721679013e-125	4.04357220587673e-123	PKIG
RFTN1	308.255900627408	3.31358577301318	0.15210826869433	21.7843895105533	3.26265203599821e-105	2.46430927854779e-103	RFTN1
SIAE	206.635019784936	3.3132832868718	0.189147645200792	17.516915335396	1.0644238482655e-68	3.68333999077394e-67	SIAE
ICAM1	322.201233539401	3.31276037449937	0.227552557577297	14.5582207898237	5.17881940820968e-48	1.07330681366622e-46	ICAM1
BVES	292.567690718251	3.3052801554248	0.2669806777272	12.3802223575225	3.34415006933711e-35	4.54857939622153e-34	BVES
FURIN	3413.29843776426	3.30073154511725	0.171442990353215	19.2526479987133	1.34128791462279e-82	6.4920881816948e-81	FURIN
EMCN	20.0680480958292	3.29791305475419	0.433899957706722	7.6006300442723	2.94692457671166e-14	1.58262680480354e-13	EMCN
PHEX	17.0438838921193	3.29354810343798	0.530094084350433	6.21313876285532	5.19365459505797e-10	2.15568377290126e-09	PHEX
TLR4	45.371492690218	3.29250486392379	1.05288852071182	3.12711630828481	0.00176530075509365	0.00408167423267685	TLR4
RP11-923I11.4	12.5175673604589	3.29210107508846	0.382335669437521	8.61049945962845	7.27429427903276e-18	4.76387630048409e-17	RP11-923I11.4
GABRR2	30.685434413703	3.28714860640868	0.300113168956077	10.9530302113793	6.42612141290559e-28	6.66356115324685e-27	GABRR2
DUSP10	59.8697321692474	3.2863658517173	0.246933478961962	13.3087091533001	2.06010258281613e-40	3.35026783670098e-39	DUSP10
CACNA1C	246.604149318346	3.28299813324639	0.187203901695951	17.5370176770061	7.47486531172745e-69	2.59541577622864e-67	CACNA1C
SETD7	694.895187670927	3.27221400804385	0.117812179093146	27.7748364662429	8.73625444901458e-170	1.84304843858866e-167	SETD7
RP11-803D5.1	38.9290868701657	3.2670804570974	0.284453183701443	11.4854768527621	1.56071930182545e-30	1.78342934041243e-29	RP11-803D5.1
ZFHX3	825.409506151455	3.26707430236245	0.316873169423143	10.3103532189552	6.32683573616528e-25	5.81020429808754e-24	ZFHX3
TRIB3	581.185926291338	3.26336422096396	0.217467064773392	15.0062457704319	6.68244098372775e-51	1.51307083413939e-49	TRIB3
CACNB3	433.987409461729	3.26251674338157	0.250973819132482	12.9994305966208	1.23257579582457e-38	1.87304985565194e-37	CACNB3
CHST3	839.898041875838	3.26016845851821	0.154806592585728	21.0596228756395	1.86654690262684e-98	1.24667401203832e-96	CHST3
SMPDL3A	93.4094774146233	3.25928466231689	0.24237118865763	13.447492172516	3.18491787257437e-41	5.32385998481147e-40	SMPDL3A
DUSP8	211.151582762963	3.25774684205666	0.185671512641669	17.5457548425527	6.40955087638779e-69	2.22804728759889e-67	DUSP8
ITGA10	43.7229107277509	3.25469593164481	0.266454131614167	12.2148450539236	2.58994437128632e-34	3.40905328389193e-33	ITGA10
P4HA2	392.780366015836	3.25220694026828	0.160351609769263	20.2817230519108	1.86483124742853e-91	1.05835227938476e-89	P4HA2
KLHL6	87.6815020590379	3.25186127517948	0.29488483395253	11.0275636477899	2.81384730132991e-28	2.95589247759897e-27	KLHL6
JUN	1283.86452887244	3.25038818798648	0.196064935748475	16.57812079237	1.0031699889668e-61	3.00557982002883e-60	JUN
SOX5	103.02984783735	3.24774956320401	0.285311202051822	11.3831827837384	5.07144260071345e-30	5.69095484797595e-29	SOX5
STARD13	261.715053368354	3.24769836833384	0.157155752845135	20.6654755523599	7.0855683575385e-95	4.38760194447577e-93	STARD13
FAM107B	1964.68629301235	3.24061304463547	0.171549860910812	18.8902108543255	1.3729628666802e-79	6.2312958593097e-78	FAM107B
NEDD9	468.594291758702	3.24060484819342	0.2546013111075	12.7281545962862	4.1247309654058e-37	5.95448420159337e-36	NEDD9
MYRF	712.309384603918	3.2398951717496	0.398810569481719	8.12389495082856	4.51456545148583e-16	2.69991314097657e-15	MYRF
PHC2	1455.30910976234	3.237941966273	0.207240945933808	15.6240454881305	4.99343264638456e-55	1.27184933099837e-53	PHC2
FGF12-AS2	29.0500781444814	3.23466050360862	0.261620384446514	12.3639467561058	4.09544158207976e-35	5.56056626701375e-34	FGF12-AS2
SMURF2	2178.4520874207	3.22996144030246	0.110318580024717	29.278489983997	1.9487769625618e-188	5.51973030414495e-186	SMURF2
TP53INP1	732.423033211204	3.22633515388907	0.191598191529824	16.8390689292433	1.26206654124382e-63	3.94750669699883e-62	TP53INP1
DGKH	931.125211171185	3.22524232531832	0.189577335597558	17.0128054345324	6.60002435695747e-65	2.12074312058119e-63	DGKH
PAG1	67.199592290076	3.22482939172924	0.347299896081165	9.28543149052825	1.61053275107259e-20	1.20015095871646e-19	PAG1
C2CD4A	17.7677752125055	3.21886930624106	0.590918339544566	5.44723202993143	5.11597068957498e-08	1.85248039055514e-07	C2CD4A
ARHGAP24	46.4637071230392	3.21392252968484	0.507664704506131	6.33079767247443	2.43896993877296e-10	1.03278087523623e-09	ARHGAP24
RP11-411A19.5	19.2893453301984	3.2112955213627	0.405559993783171	7.91817627623199	2.41019508356126e-15	1.38015476612016e-14	RP11-411A19.5
SULT1C4	196.602000491686	3.2090606394602	0.299153804150407	10.7271262973703	7.59205315093735e-27	7.5599253218481e-26	SULT1C4
OAF	179.901989699147	3.19486731222482	0.36441382312728	8.76714084226423	1.83260485618647e-18	1.23506020160265e-17	OAF
GAP43	970.436832508996	3.19310424687231	0.193011477786132	16.5435977357287	1.78062805864944e-61	5.2882924576783e-60	GAP43
SIL1	283.725542253833	3.19294774791244	0.155532830451497	20.5290917592358	1.18366575201592e-93	7.05815503979862e-92	SIL1
FLRT3	101.466590846695	3.19053418297508	0.617293285366564	5.16858721552504	2.35870211537439e-07	8.09068151035014e-07	FLRT3
ABL2	2785.48806847962	3.18328704460388	0.116848970118199	27.2427479795826	2.02544577708877e-163	4.02327183903542e-161	ABL2
GCOM1	72.6733445443029	3.18170691847213	0.40596899657353	7.83731502978419	4.60282250930347e-15	2.59491965646136e-14	GCOM1
LAMB1	5209.32099171353	3.18009046160582	0.271624825225156	11.7076576449512	1.16452416761456e-31	1.38179962324784e-30	LAMB1
CORO2B	418.258031275488	3.17451956144076	0.244949705724512	12.9598831403008	2.06561969507497e-38	3.11728201639582e-37	CORO2B
EFEMP1	1098.20594130447	3.17445414030785	0.423628584776137	7.49348427936079	6.70688699665798e-14	3.53425793674018e-13	EFEMP1
RUNX1	63.9177925522927	3.17178237171382	0.31549719192015	10.0532824156374	8.88573619246246e-24	7.76391517073484e-23	RUNX1
FMNL3	2576.25319652955	3.17125837948997	0.116638670831599	27.1887390080822	8.82565906190263e-163	1.7417865206684e-160	FMNL3
SIM2	37.4543620372555	3.1693001919312	0.56186349479456	5.64069426345278	1.69365862859172e-08	6.35693465627248e-08	SIM2
MMP2	4414.40516532715	3.1684461514067	0.268948751936517	11.7808546371488	4.89937721536606e-32	5.88875953514221e-31	MMP2
OGFRL1	734.779246090775	3.16732077131615	0.262277451124579	12.0762221751641	1.41052784418001e-33	1.80686962954215e-32	OGFRL1
OSMR	201.568872774396	3.16152263444699	0.224225328346736	14.0997569621488	3.81079837108296e-45	7.21810044405125e-44	OSMR
PHLDA1	2275.40095619102	3.16021802721394	0.253149967392442	12.4835806212641	9.17652118193911e-36	1.27595355888871e-34	PHLDA1
PLEKHM1P1	351.265538374013	3.15690417611922	0.13526680087488	23.3383517293302	1.80970434715367e-120	1.79154873719841e-118	PLEKHM1P1
LIPG	653.627490719549	3.15676182681603	0.263576891660528	11.9766258981526	4.7111017727471e-33	5.88935852996868e-32	LIPG
EGLN1	738.542408445993	3.15478917509971	0.186906107495274	16.8790052790516	6.42177604356176e-64	2.02100955938842e-62	EGLN1
EFCC1	18.8348636937076	3.15455344630849	0.336259241032563	9.38131376440896	6.51557425984339e-21	4.94323949922146e-20	EFCC1
SHC4	28.6432559682632	3.15180254040588	0.372214729840094	8.46769965756036	2.50286669501367e-17	1.58942686735454e-16	SHC4
ADAMTSL5	27.155751702135	3.14920556738508	0.578445277902949	5.44425840729821	5.20216553754227e-08	1.88279985557759e-07	ADAMTSL5
CTGF	2770.99886332177	3.14701776342703	0.371606429999201	8.46868490255618	2.48179031674182e-17	1.57669710880856e-16	CTGF
PCDHGB4	304.878254275276	3.14600452022487	0.30299090196149	10.3831649724741	2.95802876987448e-25	2.75704144029435e-24	PCDHGB4
XKR4	168.467176100364	3.14528921315354	0.192907206285818	16.3046745308901	9.14246194243418e-60	2.6112783456495e-58	XKR4
ENDOD1	294.109055364878	3.14415125178178	0.179830512037679	17.4839698567004	1.8981212440646e-68	6.53868568197478e-67	ENDOD1
AC159540.2	11.7481144044274	3.14025136933605	0.38963957091478	8.05937487807898	7.66855893953612e-16	4.51986932486339e-15	AC159540.2
RAMP2	372.080719373555	3.13972078932691	0.169330342118348	18.5419857424755	9.46610704618719e-77	3.96668787045022e-75	RAMP2
GYPC	1063.79610687659	3.13641615067326	0.119407012262949	26.266599349848	4.619468871925e-152	7.76426114242778e-150	GYPC
PPP1R18	2176.86409639522	3.13558239942491	0.153397559711073	20.4408884035107	7.24090747518805e-93	4.25142724886761e-91	PPP1R18
LINC01116	24.6499418613764	3.13452961240513	0.330855962097131	9.47400068760105	2.6932619352333e-21	2.08310701893266e-20	LINC01116
TACC1	1150.94318706915	3.13151416918621	0.173427326858898	18.0566363208379	6.99576960977215e-73	2.7157435579052e-71	TACC1
JAK1	1113.93843095171	3.13050667089636	0.172334010027026	18.1653445562221	9.70955650037913e-74	3.82751718230152e-72	JAK1
MBNL1-AS1	12.3523256408812	3.12928220855845	0.454335068055818	6.88760879046651	5.67379809580416e-12	2.66362006983808e-11	MBNL1-AS1
FAT4	551.053564972362	3.12857836492004	0.312447853322843	10.0131216510148	1.33473161900238e-23	1.15598641634436e-22	FAT4
SLC12A2	1166.40265477316	3.12842279185366	0.177323410472555	17.6424691106302	1.16267747571367e-69	4.12124032237325e-68	SLC12A2
MFAP5	28.2239726494356	3.1281575517561	0.564459129540894	5.54186722836851	2.99263186525748e-08	1.10374498141098e-07	MFAP5
RP11-456K23.1	11.7846485774308	3.12662544393015	0.369557334470797	8.4604610767838	2.66322430400105e-17	1.68880662229254e-16	RP11-456K23.1
TRIM8	650.784163527419	3.12645959523482	0.14228833375859	21.9727050886635	5.25440882786326e-107	4.16405093379112e-105	TRIM8
RP3-331H24.7	39.2988310620503	3.12478312622999	0.349390271697895	8.94353214542813	3.76925629611404e-19	2.63185460164639e-18	RP3-331H24.7
MAP1LC3A	222.418353953616	3.12155195111268	0.1482207161878	21.0601596821161	1.84551742590959e-98	1.23532555926859e-96	MAP1LC3A
POPDC3	69.5892971687627	3.11753041837584	0.292046459939822	10.6747755785782	1.33579907445134e-26	1.31643343065292e-25	POPDC3
EPB41L4A-AS2	35.0309943377629	3.11382337900144	0.315790948755589	9.86039464168252	6.18059859468319e-23	5.18553239197364e-22	EPB41L4A-AS2
AC004540.4	20.2727192501386	3.11274367719118	0.49156734293249	6.33228330145332	2.41559419391366e-10	1.02344911900026e-09	AC004540.4
SKAP2	226.261796547572	3.1081768088817	0.153135855870901	20.2968585717901	1.37072417629262e-91	7.79376441501694e-90	SKAP2
AGPAT3	454.961831717633	3.10579192321111	0.247986157095437	12.5240535987493	5.51452079173674e-36	7.70622160891854e-35	AGPAT3
DYRK4	243.309168202614	3.10476059262926	0.158366205190877	19.6049440528497	1.40306489230483e-85	7.15329250926748e-84	DYRK4
NRP2	3206.99948992108	3.10054150256767	0.227252078499058	13.6436221971916	2.20338606454243e-42	3.80584865693692e-41	NRP2
DGKD	1741.94828809397	3.09763681596481	0.11465655661019	27.0166565920531	9.4189435848937e-161	1.80078427663687e-158	DGKD
PCDHGA7	63.898717043869	3.09138991392492	0.491649137771886	6.28779687875555	3.22002833194735e-10	1.35340294963272e-09	PCDHGA7
FCGRT	1320.34101891718	3.0875321157512	0.105232350400481	29.3401421141031	3.19218831129004e-189	9.38933081176561e-187	FCGRT
QPCT	195.8374247499	3.08534906890641	0.229283055581789	13.4565071155283	2.81931668854256e-41	4.725638219316e-40	QPCT
SIRPA	836.188286449133	3.08320066736289	0.210192087419918	14.6684906421017	1.02602052406534e-48	2.18717545861733e-47	SIRPA
AC007952.5	48.8956837729946	3.08261473784158	0.323130341789783	9.53984921616249	1.43040135845879e-21	1.12051158912303e-20	AC007952.5
VAV3	689.34401352571	3.08129012052597	0.255836724279753	12.0439711272907	2.08663636341425e-33	2.65075607794195e-32	VAV3
PPP3CC	158.282295147714	3.07826803640978	0.13188863291685	23.3399040412413	1.7451972952937e-120	1.73329822282579e-118	PPP3CC
RP11-460N11.2	11.8625624981277	3.07600509163221	0.540863687794104	5.68720947819144	1.29132021730801e-08	4.88456602540523e-08	RP11-460N11.2
HCFC2	94.2806079423974	3.07127535100536	0.159819793782028	19.2171149663361	2.66163719051781e-82	1.28018052921289e-80	HCFC2
RP11-415J8.3	46.4764796857222	3.06977659236013	0.234045062284992	13.1161775531163	2.66017901657509e-39	4.14922555264111e-38	RP11-415J8.3
TNFAIP8L1	1041.50633840917	3.06963805155252	0.209571773846479	14.6471922015661	1.4039879652701e-48	2.97629881203136e-47	TNFAIP8L1
MLKL	239.599853576307	3.06878834580959	0.224136125272806	13.6916275414078	1.13928463649819e-42	1.9960319032348e-41	MLKL
KIFC3	544.23018532546	3.0676351748193	0.250438114875401	12.2490746919475	1.69923589058661e-34	2.24631053988956e-33	KIFC3
BMPR2	1308.68746386355	3.06735402623575	0.122544695329984	25.0304920827139	2.84766676293721e-138	4.05163378038369e-136	BMPR2
PTCHD1	356.597072177958	3.0664548351752	0.325552773722015	9.41922503106548	4.54429561317681e-21	3.4769885644592e-20	PTCHD1
RP11-775C24.5	10.0405019815451	3.06555839805556	0.43046555035719	7.12149531016323	1.06762368301328e-12	5.21203454570319e-12	RP11-775C24.5
DISC1	264.099355272123	3.06462064333196	0.173074971893032	17.7068966691847	3.70970262943728e-70	1.33820522918026e-68	DISC1
HLA-E	2659.69644634765	3.06372379928227	0.103618668017829	29.5672957189057	3.93633049908822e-192	1.20412349967109e-189	HLA-E
HIP1R	1477.54708548625	3.06092489915424	0.2537944478426	12.0606456334009	1.70441509203098e-33	2.17513799187433e-32	HIP1R
GDF15	179.327838076471	3.05526980326357	0.516572843071206	5.91449946361664	3.32886322708679e-09	1.30987813373533e-08	GDF15
SYNE1	285.461274231248	3.05274366119908	0.258772831240727	11.7970022067704	4.0446493912157e-32	4.87301397704955e-31	SYNE1
TNRC6C-AS1	157.039291448962	3.04463542670271	0.123534985132442	24.6459367234192	4.06844553094223e-134	5.3876081727932e-132	TNRC6C-AS1
SORBS2	1397.19253577192	3.04201263161743	0.241680565720169	12.5869145603525	2.4922598908605e-36	3.52465233756e-35	SORBS2
AC007743.1	156.24777172288	3.04107675624879	0.227735696074788	13.3535357375425	1.12957489186611e-40	1.8497695900527e-39	AC007743.1
FZD1	244.114013996669	3.04093181743518	0.578729377916555	5.25449706455656	1.48429513141251e-07	5.17726203761786e-07	FZD1
RP11-4O1.2	66.9897944146432	3.03846506196987	0.175405856907458	17.3224834993562	3.1831843043152e-67	1.07595146816577e-65	RP11-4O1.2
MAN1A1	362.255089954747	3.03593522323918	0.168720485703593	17.9938743690715	2.17598518620058e-72	8.32042335573446e-71	MAN1A1
IFNAR1	475.934485147356	3.03517253481336	0.108697603302761	27.9230860901259	1.39956137761675e-171	3.03635337172314e-169	IFNAR1
ANGPTL4	103.672988461197	3.02855647485642	0.447664343379051	6.76523944702929	1.33088903665044e-11	6.11657085804342e-11	ANGPTL4
FZD4	872.329196744078	3.02828969109527	0.136116879092899	22.2477161633164	1.18684310085141e-109	9.89251511036641e-108	FZD4
RARA-AS1	45.934605482138	3.02615034551509	0.26827122673656	11.2801897629027	1.6439098686743e-29	1.81280471819563e-28	RARA-AS1
GPR85	46.918552017912	3.02561650578884	0.256653515928773	11.7887202707502	4.46270516427647e-32	5.3724577322006e-31	GPR85
ADAM15	1959.46627612021	3.02354914421745	0.134432618943234	22.4911867966671	5.06273365683298e-112	4.42482921607202e-110	ADAM15
PRR5L	239.488636547813	3.02320731017204	0.24381560220192	12.3995646007442	2.62747369963669e-35	3.59135033386445e-34	PRR5L
TNFAIP3	111.225446677654	3.02285043411766	0.22612616006413	13.3679819851907	9.30306732139252e-41	1.5259025703024e-39	TNFAIP3
SLC5A4	12.2699676735735	3.01928171564749	0.464777987041325	6.49618054174119	8.23847831511903e-11	3.5955921195533e-10	SLC5A4
ARRB1	1721.82083913588	3.01705149400859	0.349479593578311	8.6329832970134	5.97721669994923e-18	3.93210879250423e-17	ARRB1
GALNT8	355.610000179321	3.01652689437093	0.211692437951997	14.2495732183639	4.51029175092196e-46	8.77670640335259e-45	GALNT8
LRRC4	1295.38439394982	3.01367640668538	0.280073353456029	10.7603110738577	5.29909861684473e-27	5.31473530128788e-26	LRRC4
IGFBP4	8038.85223654833	3.0115550219287	0.125700649289804	23.9581500886724	7.59883086489361e-127	8.77163155309795e-125	IGFBP4
GNAI1	87.5925088957801	3.01093722085669	0.695049329283508	4.33197629866145	1.47776853033836e-05	4.3378696231696e-05	GNAI1
DOCK6	2728.63352684032	3.00843897769309	0.124292998487032	24.2044122703095	1.99903454873971e-129	2.43627357951982e-127	DOCK6
CASP7	221.253312483532	3.00661539022823	0.209264035517722	14.3675686210954	8.2683376232539e-47	1.64774233156571e-45	CASP7
CHST15	890.292062427411	3.0036737452322	0.254593143900555	11.7979365006209	4.00000044088818e-32	4.82111952272535e-31	CHST15
RP11-10C24.3	100.415250374631	3.00181996197474	0.137280010212627	21.8664025252136	5.42716481661016e-106	4.16082635940112e-104	RP11-10C24.3
GAB3	31.0090188541974	2.99901892938616	0.247187308973449	12.1325764734479	7.09804891542164e-34	9.212105062484e-33	GAB3
LRRC29	15.7126456184751	2.99682635631546	0.30295609317485	9.8919494402968	4.51155484241426e-23	3.80608005045373e-22	LRRC29
PCDHGB2	127.971779143534	2.99154471412593	0.196317793178429	15.2382759896195	1.97000162314539e-52	4.64987265833468e-51	PCDHGB2
COBLL1	235.446902357148	2.99142541866367	0.556812998728412	5.3724058624622	7.76929924285971e-08	2.77287205505867e-07	COBLL1
GPAT3	56.6784336887798	2.99056876360448	0.355682781572614	8.40796608253567	4.17181742767282e-17	2.62041918753795e-16	GPAT3
ST3GAL6	332.553239996531	2.99048721736756	0.164904682304175	18.1346410276662	1.69804208613429e-73	6.65937274549331e-72	ST3GAL6
ZNF441	39.2730745993356	2.98901608760393	0.232418946332887	12.8604665616324	7.51218684086905e-38	1.1144412971008e-36	ZNF441
PANCR	38.0996744316517	2.98872004193694	0.942857139059749	3.16985460269984	0.00152515234283154	0.00355706085446911	PANCR
SDPR	10.0570516335577	2.98799692151829	0.511270580492704	5.84425749402361	5.08832696704821e-09	1.98005243508465e-08	SDPR
CRYL1	41.9478299742732	2.9867171939596	0.579409385012421	5.15476150579711	2.53953933780035e-07	8.68954232028107e-07	CRYL1
SLIT3	151.304856928393	2.98339976271656	0.498060730803813	5.99003209488468	2.0979963098146e-09	8.37501071606795e-09	SLIT3
GNGT2	17.5731562023326	2.98240827370997	0.376000229707835	7.9319320523485	2.15762485323799e-15	1.23807436241887e-14	GNGT2
SVILP1	18.9102437830562	2.98025859234446	0.33860654472807	8.80153865524916	1.34952942965333e-18	9.16972573369514e-18	SVILP1
SCHIP1	625.345608743986	2.97945227689301	0.161953280766373	18.396986234512	1.38877125259886e-75	5.67189754566074e-74	SCHIP1
NOL4L	1382.57378702986	2.97166875400295	0.117164056694106	25.3633139535399	6.40828834993352e-142	9.56241661582763e-140	NOL4L
MAML3	565.05573260095	2.96753881235871	0.190353862546575	15.5895907372651	8.56807011002291e-55	2.16967934325828e-53	MAML3
RP11-48B3.5	20.2032149801066	2.96647507094106	0.330094688896022	8.98673977719009	2.54672692651577e-19	1.79172899452892e-18	RP11-48B3.5
CTD-2561B21.8	23.8399300315124	2.96331863016645	0.27991942596344	10.5863271902876	3.44858474984321e-26	3.34365158471327e-25	CTD-2561B21.8
S100A11	2075.45867513917	2.96219678722583	0.125913173541601	23.5257098515362	2.22595357111784e-122	2.30820066916932e-120	S100A11
FGD5	1300.51202261552	2.95965617946836	0.15918392466011	18.5926825575373	3.682891647913e-77	1.57345887583322e-75	FGD5
SPRY4-IT1_2	14.4480303546048	2.95808468596272	0.406968586794078	7.26858234751048	3.63279672849469e-13	1.82745028654255e-12	SPRY4-IT1_2
OLR1	10.1034332982291	2.95799320330007	0.629743173058997	4.69714215230238	2.63826845055191e-06	8.27739814383415e-06	OLR1
JOSD2	106.246131318194	2.95511216446948	0.238002553948475	12.4163044280156	2.13183688008678e-35	2.92303407269631e-34	JOSD2
IDUA	68.5737277386927	2.95496695150659	0.297009599919044	9.94906209197285	2.54571071764227e-23	2.17098664211534e-22	IDUA
RNF103	535.474117508277	2.94967652088009	0.111185714337085	26.5292761616612	4.45481932903901e-155	7.87704758816781e-153	RNF103
GPR1	73.6076392684771	2.94695697739579	0.351755926138211	8.37784599608388	5.39051138114844e-17	3.3679686100762e-16	GPR1
RIN1	283.320197558899	2.94654580233286	0.241449975635501	12.2035456602449	2.97578051990353e-34	3.90682944651712e-33	RIN1
KB-176G8.1	15.1933909313026	2.94563699602085	0.337960230861901	8.71592787266296	2.8838688130454e-18	1.9240468264135e-17	KB-176G8.1
SLC30A4	63.3015163963524	2.94549612451617	0.193022874242113	15.2598293652056	1.41618167159113e-52	3.36082213607235e-51	SLC30A4
KCNMA1	142.064266063305	2.94194453621402	0.755043207340207	3.89639229598213	9.76361965008097e-05	0.000263028731920719	KCNMA1
GOLGA6L5P	146.766069925059	2.93662765922601	0.209837417937407	13.9947759941555	1.67757416156775e-44	3.11957407917067e-43	GOLGA6L5P
ARSJ	287.231410305774	2.9361558332656	0.470211463241559	6.24433061036886	4.25618891592665e-10	1.77524978099531e-09	ARSJ
PRICKLE4	191.236445420432	2.93474659114567	0.223245431446366	13.1458304527532	1.79820384921743e-39	2.8194287928017e-38	PRICKLE4
FZD10-AS1	65.2427830507688	2.93459310200071	0.398998842726754	7.3548912622045	1.91082603514949e-13	9.78442725397102e-13	FZD10-AS1
TPPP3	14.5265609587029	2.93373050010052	0.621988992679169	4.7166919907436	2.39710162154303e-06	7.54474108478251e-06	TPPP3
MBNL1	598.476690497923	2.9297037408847	0.135537249000986	21.6154877163206	1.28438447146298e-103	9.39935908661541e-102	MBNL1
SLC9A3R2	941.517631301447	2.92850239496282	0.158021874673312	18.5322595432885	1.13422553659581e-76	4.73341871275115e-75	SLC9A3R2
IKBIP	527.284501263798	2.92756894990162	0.158826686935379	18.4324750858321	7.21073452928054e-76	2.96872636945749e-74	IKBIP
CPNE2	1469.19251534177	2.92583436853939	0.145303952304408	20.1359586035887	3.57331609821273e-90	1.98021267109289e-88	CPNE2
NCALD	163.844096629117	2.9241257884781	0.319533754960854	9.15122657021427	5.62907306612771e-20	4.08913191861427e-19	NCALD
RP11-903H12.5	26.5995347995094	2.92118895450005	0.577693694383561	5.05663984720685	4.26707990255707e-07	1.43471064211058e-06	RP11-903H12.5
GABRE	271.29885228444	2.91921609162651	0.435343172259999	6.7055515685981	2.00647016176453e-11	9.11463056851453e-11	GABRE
RP4-635A23.6	37.175955953506	2.91678796671957	0.255052072401391	11.4360488791844	2.76178882520287e-30	3.12900445047985e-29	RP4-635A23.6
TNS1	173.647824598567	2.91493286225137	0.457672415181283	6.36903769063026	1.9021786503909e-10	8.11882864733605e-10	TNS1
RASGRF2	881.109867674455	2.9126237820974	0.152120814953701	19.1467800312789	1.02959386788289e-81	4.87542978615132e-80	RASGRF2
PDZD2	734.665049653191	2.90707674451923	0.236527675054086	12.2906410163398	1.01696396114731e-34	1.35846845290376e-33	PDZD2
RNPEPL1	627.002151968627	2.9068404653328	0.122805632899028	23.6702535275629	7.30320352093547e-124	7.95035571905395e-122	RNPEPL1
FGF9	16.8129258547248	2.9060882043956	0.49162561090427	5.91118147618529	3.39662561261656e-09	1.33619827018956e-08	FGF9
SLC14A1	27.1523095300075	2.90538888702358	0.38157103260551	7.6142805369278	2.65164309265959e-14	1.42856220860262e-13	SLC14A1
ZNF25	57.9370634387307	2.90514045338135	0.200028893135517	14.5236041045988	8.58738223211263e-48	1.76300686228406e-46	ZNF25
RP5-1142A6.2	25.6375860368925	2.9037974372154	0.29370665880312	9.88672660350507	4.75316203811495e-23	4.00438520368869e-22	RP5-1142A6.2
CD40	526.952935212367	2.90314786759281	0.172688993871649	16.8114238348656	2.01278166426997e-63	6.2891717170601e-62	CD40
ADAM19	2461.63412859258	2.90031437987117	0.190151375311045	15.252660545457	1.58059205755297e-52	3.73938987165858e-51	ADAM19
CTC-523E23.3	19.3087796081764	2.90025462876083	0.34591186338208	8.38437456409908	5.09961676497696e-17	3.19143365058603e-16	CTC-523E23.3
RBMS2	803.788394369167	2.89858041035733	0.132000138713805	21.9589194269095	7.1171387254194e-107	5.61116684563349e-105	RBMS2
LINC00342	56.5774586433522	2.89829755026737	0.501857684749584	5.77513832773839	7.68898905360392e-09	2.95299654927488e-08	LINC00342
SCN9A	183.297383100089	2.89347648330425	0.302593662358183	9.56225077800607	1.1522309195165e-21	9.06085959588943e-21	SCN9A
MROH7	39.4915582305088	2.88769307671009	0.391764124973382	7.37099926366737	1.69353780158512e-13	8.69946622174455e-13	MROH7
ITGAV	2708.99468735893	2.88769049025719	0.212954599004458	13.5601226916764	6.90205453837659e-42	1.17361783395742e-40	ITGAV
CTD-2653D5.1	17.272893741244	2.88413545946854	0.330087691566163	8.73748259374416	2.38362404208781e-18	1.59726307661481e-17	CTD-2653D5.1
HEG1	1103.19833879804	2.8825030797864	0.345161900191966	8.35116239128148	6.75944103898562e-17	4.20437782396442e-16	HEG1
ELFN1	323.016576850333	2.87735150419106	0.256998123596046	11.1960019938267	4.26552307179165e-29	4.62539350464752e-28	ELFN1
C2orf27A	13.0985671630642	2.8763559770683	0.514190388146238	5.5939512744261	2.2195927005904e-08	8.25700361316554e-08	C2orf27A
SYTL5	50.5830452749646	2.87622266600521	0.585582394037818	4.9117300917682	9.02762671586238e-07	2.94565441320779e-06	SYTL5
PLOD1	3030.05118415038	2.8760894173912	0.111286252930702	25.8440673636674	2.83696739988136e-147	4.38297135163489e-145	PLOD1
GALNT18	282.129317491522	2.87499110838781	0.181341866457634	15.8539843255638	1.31943523589245e-56	3.49753239739601e-55	GALNT18
RPS6KA2	1930.07834763265	2.87188454062468	0.162937501616809	17.6256817008198	1.56471222437982e-69	5.52708394269962e-68	RPS6KA2
CDC42EP2	555.067376430704	2.87001100933717	0.130871634386525	21.9299699494903	1.34516231649565e-106	1.05239169467013e-104	CDC42EP2
AC159540.1	76.5028842133218	2.86591305821642	0.302525405356234	9.47329714290183	2.71146994655566e-21	2.09665990053432e-20	AC159540.1
TSPAN11	492.102823591468	2.86584404325382	0.227916998262321	12.5740689158927	2.93234654971205e-36	4.13366271685215e-35	TSPAN11
ZNF436-AS1	22.0216757914783	2.86515342227851	0.401552891253631	7.13518314694142	9.66583718027757e-13	4.7331192467535e-12	ZNF436-AS1
FAM49A	317.045013649467	2.86455021743257	0.128202727363249	22.3439101206964	1.38384002110026e-110	1.17262233366917e-108	FAM49A
PPP1R13B	641.869626773273	2.86365573033099	0.13549587608712	21.1346338577106	3.82140903796961e-99	2.58050557332208e-97	PPP1R13B
HSD17B2	48.0499211043634	2.86295473614464	0.555738327752315	5.15162369261783	2.58240812189365e-07	8.829313115986e-07	HSD17B2
LAYN	154.26457037094	2.8629292413441	0.291022273941561	9.83749182689359	7.76218147435802e-23	6.4716579803928e-22	LAYN
SPATA18	88.0105191779633	2.8612507065879	0.232373872365241	12.3131343359061	7.6974679688584e-35	1.03365032997093e-33	SPATA18
AC093724.2	42.9381526453938	2.86000076290509	0.33417557907889	8.55837751755618	1.14467002543212e-17	7.41067853501979e-17	AC093724.2
TOX2	191.673548972896	2.85972309161073	0.200576309185954	14.2575317255413	4.02438399731466e-46	7.86619210721121e-45	TOX2
LINC00893	12.8973308607877	2.85840296758139	0.327677244859286	8.7232269326754	2.70383631012381e-18	1.80629728601632e-17	LINC00893
AC015971.2	14.7811896788002	2.85705696791224	0.330323860480483	8.6492600436324	5.18344249822344e-18	3.42022230415563e-17	AC015971.2
RP11-228B15.4	30.459972519615	2.8569016832123	0.310470580551311	9.20184346658296	3.5186063553229e-20	2.58177424824485e-19	RP11-228B15.4
FAM219A	801.842893608309	2.85689684402569	0.109735065161861	26.0344935305019	2.01590556333342e-149	3.2456079569668e-147	FAM219A
RP11-47A8.5	117.930443930574	2.85684913810434	0.196290627684753	14.5541800533263	5.49407326025053e-48	1.13710217206403e-46	RP11-47A8.5
CSRNP1	412.900582251818	2.85681516781946	0.144565560678533	19.7613813027854	6.40284291684453e-87	3.35381789086086e-85	CSRNP1
STARD8	315.707654638483	2.85648829609567	0.189364433345801	15.0846082636827	2.04484663918618e-51	4.7066861318815e-50	STARD8
TET2	220.188420173905	2.85177828288135	0.205006235511757	13.9106904517439	5.45502953824187e-44	9.9386154600845e-43	TET2
TCP11L2	95.159225294269	2.84845602056802	0.241435225778348	11.7980133652206	3.99634902302406e-32	4.81861713103296e-31	TCP11L2
IFIT3	88.1493259193996	2.84458832518905	0.415939468395581	6.83894783094664	7.97769283122081e-12	3.70990610682646e-11	IFIT3
SVIL	1380.38237301691	2.84450255770534	0.15382509083548	18.491798329231	2.40401999880934e-76	9.97815084987487e-75	SVIL
FOSL1	137.266473461879	2.84242339551429	0.313337955310728	9.0714302156454	1.1746487397897e-19	8.38173663404873e-19	FOSL1
PCSK6	210.702634739309	2.84223633043099	0.290861466430613	9.77178711676826	1.48803736477161e-22	1.22166030564583e-21	PCSK6
ITGB1	16184.0714775872	2.84104867982297	0.156493735269234	18.1543924102469	1.18532208230852e-73	4.6605401668146e-72	ITGB1
CTA-963H5.5	15.3929330148989	2.84029477273305	0.354083126119972	8.02154794513052	1.04420808450664e-15	6.10868718780993e-15	CTA-963H5.5
TP53I11	3149.3094216918	2.83989931837043	0.173461706567843	16.371909250528	3.03540341352848e-60	8.80958163376055e-59	TP53I11
C4orf32	479.401017102566	2.83198984214061	0.162260858938388	17.4533147468173	3.24823338695536e-68	1.11394012675969e-66	C4orf32
WHAMMP2	60.0682465414862	2.82868483260247	0.24172596846197	11.7020312323105	1.24438665925556e-31	1.47427528685622e-30	WHAMMP2
SRPX	238.378837771744	2.82821612461836	0.289558185559108	9.76734993402919	1.55465326164208e-22	1.27532430339585e-21	SRPX
PPM1F	1987.9338924534	2.82533794409184	0.132459379960879	21.3298442505641	6.00073461097362e-101	4.17187435794734e-99	PPM1F
ABCC9	73.3922319042167	2.82520180450612	0.542269137571095	5.20996237617471	1.88878929718565e-07	6.5330240389992e-07	ABCC9
CTD-3113P16.11	89.8738158404107	2.82208244967096	0.253479655293921	11.1333686579249	8.63108021431734e-29	9.24456385700166e-28	CTD-3113P16.11
RAI1	799.790051954455	2.82120638498074	0.438217804159743	6.4379090904128	1.21130509501248e-10	5.22915930799206e-10	RAI1
PCDH19	76.7101500023091	2.82085738801304	0.339476736978704	8.30942765951587	9.61647587505494e-17	5.94398862432675e-16	PCDH19
LY6H	33.2365619070997	2.81757994073974	0.467999895421028	6.02047130417616	1.73909937056971e-09	6.97783968333258e-09	LY6H
CLDN1	155.820714916308	2.81512346144009	0.292967947444879	9.60898107111101	7.32704394801198e-22	5.81713663040972e-21	CLDN1
COL25A1	206.467499236879	2.81366958846576	0.218032411953358	12.9048225594443	4.22788247193961e-38	6.33044174334961e-37	COL25A1
GPRC5A	138.679048431874	2.81305359144001	0.511540050780151	5.49918542477723	3.81549741285285e-08	1.3969606925095e-07	GPRC5A
SCD5	117.226178560639	2.81021060117663	0.282413114747025	9.95070856993986	2.50393955355385e-23	2.13655539590551e-22	SCD5
CDC42EP5	295.808827302244	2.80546899966429	0.363927623631868	7.70886521794281	1.26941389008253e-14	6.97653088351142e-14	CDC42EP5
ARSD	267.424961306155	2.80448875236801	0.227368645198332	12.3345448530147	5.90214884080343e-35	7.96412585091208e-34	ARSD
EPB41L4A	238.842537919858	2.80311073849336	0.252389664791776	11.1062817917127	1.1692748910775e-28	1.24237995547276e-27	EPB41L4A
SUN2	1180.19585996292	2.80228270951581	0.140043402504503	20.0101015785139	4.49731267842137e-89	2.45227798276131e-87	SUN2
ANKRD36	146.114884315724	2.80185868026062	0.278912132199034	10.0456679964756	9.59950576125733e-24	8.36405226187277e-23	ANKRD36
RP11-381O7.3	25.1068391915028	2.79943612587955	0.301560647032022	9.28316129253523	1.64523193293192e-20	1.22541136665175e-19	RP11-381O7.3
MAFF	332.959586726846	2.7992541100327	0.147297660590316	19.0040636002927	1.57837621498702e-80	7.28243264199892e-79	MAFF
AKAP6	50.9768969950167	2.79886472377163	0.441216408777303	6.34351911690645	2.24575089887997e-10	9.53867259049405e-10	AKAP6
SERTAD4-AS1	29.6657972076448	2.79880041039274	0.298264096718311	9.38363162441236	6.37386712470664e-21	4.83812891674383e-20	SERTAD4-AS1
CCPG1	348.232562816532	2.79690599404695	0.148565971883931	18.82602024259	4.62219661685564e-79	2.05214796095231e-77	CCPG1
RP4-614C10.2	136.243885519167	2.79624591211324	0.487175395711893	5.73971086537977	9.48383293331795e-09	3.62366287072441e-08	RP4-614C10.2
STX12	391.22300875134	2.79524755489434	0.101153891470864	27.6336136380821	4.39235138206683e-168	9.14027406649145e-166	STX12
NBPF15	532.922738449676	2.79505218736672	0.286001776528518	9.77284904063532	1.4725183341989e-22	1.2092439152522e-21	NBPF15
STK10	1272.93133175737	2.79318127645063	0.0933422759587795	29.9240751070192	9.56929430304342e-197	3.04921575760519e-194	STK10
PPP1R15A	817.311192755018	2.79232988227159	0.0897869717220005	31.0994995010773	2.4463344261388e-212	9.84649606520866e-210	PPP1R15A
RICTOR	1382.02461438317	2.78847122217885	0.181981045493014	15.3228662612882	5.37921477079942e-53	1.29465129692175e-51	RICTOR
LGALS8	656.380039686116	2.78778470392698	0.118364125480605	23.5526152253267	1.1802384713127e-122	1.23642105607724e-120	LGALS8
NUAK1	1336.34882979414	2.78730402653088	0.135358249296299	20.5920513971	3.23383036829716e-94	1.96275537631369e-92	NUAK1
CD6	41.0013178058645	2.78266910164004	0.324099690948802	8.585843119732	9.01726493401476e-18	5.87264497192914e-17	CD6
CMTM3	1423.9162167951	2.78266314197281	0.180442403222789	15.4213371816884	1.17643028213483e-53	2.88588631359297e-52	CMTM3
EFCAB14	2095.36418842615	2.77995930763199	0.156772727141493	17.732416590055	2.35682720827747e-70	8.5623924348228e-69	EFCAB14
WNT5A	363.717552924927	2.77982473601653	0.419715785907761	6.62311218531923	3.5171388047547e-11	1.57501502031103e-10	WNT5A
DUSP1	355.566655217642	2.77976882527885	0.19730832488405	14.0884518020839	4.47259626235005e-45	8.45069299970896e-44	DUSP1
GMPR	36.8199175276325	2.77965916937884	0.270294105308559	10.2838319992427	8.33464437276385e-25	7.6220260497114e-24	GMPR
BMP2K	1080.82131096967	2.77677496305275	0.181254572540468	15.3197512434219	5.64330663760056e-53	1.35714426135378e-51	BMP2K
CD55	369.177060049171	2.77669287523153	0.186495832491317	14.8887663501049	3.89897332096167e-50	8.69311908806249e-49	CD55
LINC00963	152.495418796052	2.774593072536	0.208774811093676	13.2898842441823	2.64987837102597e-40	4.28513793973494e-39	LINC00963
RP11-6O2.4	12.8907763416176	2.77370903077821	0.795442908842551	3.48699950674554	0.000488472258357161	0.00121462903455906	RP11-6O2.4
HSPB8	455.672836932778	2.773405191662	0.182640645700413	15.1850382538137	4.443039594576e-52	1.04147571799295e-50	HSPB8
IGFBP5	1570.32223976262	2.77279749231431	0.939667618081382	2.95082797252907	0.0031692337565775	0.0070532455884835	IGFBP5
GIT2	891.086113291219	2.77220403395898	0.0994448051020351	27.8768109718207	5.09819563568665e-171	1.09058604542416e-168	GIT2
TECPR1	954.476386242504	2.76696855197648	0.117276633494625	23.5935196085186	4.49214715333876e-123	4.78797147807082e-121	TECPR1
MYO6	1109.51587463515	2.76687388948851	0.159834358110099	17.3108831055123	3.89396491726445e-67	1.31185448038678e-65	MYO6
AC093110.3	36.4940711054532	2.76643621250084	0.190665019238504	14.5094062012512	1.05631007149442e-47	2.16137291551936e-46	AC093110.3
DUSP18	115.376303210899	2.76271232870945	0.199059789392181	13.878806649727	8.51497973941524e-44	1.54308785680517e-42	DUSP18
PPP1R9B	1082.15053992441	2.76159923355195	0.19158326579369	14.4146161310656	4.18760945483691e-47	8.40544443723497e-46	PPP1R9B
CPA4	22.9386723780579	2.76146712978281	0.476629041284802	5.79374501045718	6.88339435026072e-09	2.65292973635473e-08	CPA4
FNIP2	726.839693660464	2.75980114277743	0.113220345366389	24.3754877610249	3.11241824819323e-131	3.91806066717e-129	FNIP2
FHL1	405.19604149488	2.75817437766898	0.582165662271364	4.73778265607035	2.16069365335163e-06	6.82947084687192e-06	FHL1
ITGA3	1193.07657574882	2.75609107302658	0.241284940152055	11.4225573767253	3.22599064335177e-30	3.64682386474983e-29	ITGA3
TLL1	39.324150208752	2.75394654404536	0.626442243012016	4.39616991792256	1.10177697837209e-05	3.27407788696349e-05	TLL1
FNDC3B	1775.90320375898	2.75208674375511	0.123386411792883	22.3046176946517	3.33272347975834e-110	2.79309619851528e-108	FNDC3B
TTLL11	31.171131567421	2.75124196878172	0.217404804207619	12.654927193579	1.05072937087068e-36	1.50055142179898e-35	TTLL11
KLF5	63.9655341502367	2.74905632839956	0.482042222880002	5.70293679249733	1.17760658550053e-08	4.46658220092513e-08	KLF5
AC013271.3	18.482708505213	2.74778769224721	0.714360193207095	3.84650169253008	0.000119816303509696	0.000318960988979342	AC013271.3
PABPC1L2B-AS1	16.1045125500679	2.74551045966613	0.698103467105766	3.93281309867807	8.3957516552913e-05	0.000227682662354043	PABPC1L2B-AS1
CD99L2	665.515287777797	2.74521091546829	0.163880156712093	16.7513320132536	5.53724521057541e-63	1.7161533028521e-61	CD99L2
CCDC81	47.5065692572927	2.74493408431602	0.399212611496717	6.87587016358223	6.16125975752293e-12	2.8840541083799e-11	CCDC81
ABO	17.4118783598399	2.74218340067986	0.400503411331846	6.84684155763099	7.54982549287579e-12	3.51627834694078e-11	ABO
IL10RB-AS1	59.5568427310229	2.73945002627559	0.466814325701947	5.86839322498573	4.40038635940102e-09	1.71912923032027e-08	IL10RB-AS1
CDC42EP3	1256.37809167335	2.7326302529547	0.161466523198104	16.9238192464331	3.00309113723059e-64	9.52951845309998e-63	CDC42EP3
SIRT2	339.651533043809	2.73223676247273	0.13616942708606	20.0649794960651	1.49352075750377e-89	8.17295169446161e-88	SIRT2
CD44	319.355945449578	2.72969618429605	0.282939334234086	9.64763768772311	5.03010911597034e-22	4.03437435389441e-21	CD44
RGS10	234.314613124212	2.72888680313702	0.236679477033534	11.5298835257709	9.32698138836338e-31	1.07381392800164e-29	RGS10
RB1	596.868056111365	2.72869987114514	0.241755875529132	11.2870053940688	1.52131902378708e-29	1.67882932675494e-28	RB1
SNAP25	21.803234156655	2.72809368955576	0.288733184248389	9.44849375958412	3.43741330830645e-21	2.64596057124042e-20	SNAP25
C6orf1	151.042290031502	2.72777849159468	0.17866324827181	15.2677090446982	1.25505422915006e-52	2.98771275250586e-51	C6orf1
ELOVL1	783.434197584997	2.72762155306091	0.0965523203600386	28.2501916358897	1.41564722779207e-175	3.23169020135517e-173	ELOVL1
S100A10	1606.0400742851	2.72634040751264	0.289764983579584	9.40879872313437	5.01839399991526e-21	3.83398282860659e-20	S100A10
CEP112	143.200651240168	2.72560577997675	0.191728159122896	14.2159909762116	7.29119412776997e-46	1.40540408549769e-44	CEP112
SAMD4A	468.207960714063	2.72552519798569	0.21613851563945	12.610085666232	1.85790960334444e-36	2.64095979397335e-35	SAMD4A
TNFRSF10C	149.014663422277	2.71419570317527	0.359654370533784	7.54667793734014	4.46500906500699e-14	2.37662480074063e-13	TNFRSF10C
PITPNM2	303.094869525167	2.71340913971642	0.270101864157926	10.0458734269598	9.57952342132912e-24	8.35102939465539e-23	PITPNM2
KIF5B	5383.67514598881	2.71066968169363	0.127034036804102	21.338137005547	5.02576317744727e-101	3.50479867710224e-99	KIF5B
DNAH10OS	44.0603901192005	2.707854021837	0.335505716194545	8.07096240430918	6.97461927759797e-16	4.11959072604213e-15	DNAH10OS
RGAG4	142.734277375343	2.70769167937152	0.197580656787154	13.7042346320795	9.57718570768408e-43	1.68468148820044e-41	RGAG4
PEA15	4482.85001925748	2.70578501989439	0.120474657555311	22.459370915017	1.03645097128712e-111	8.97917932594177e-110	PEA15
GPSM3	227.086762245772	2.70469263167437	0.196851957751134	13.7397294015929	5.86947537260287e-43	1.03844564284512e-41	GPSM3
CTD-2017F17.2	13.0803525038886	2.70423839609358	0.355037411651021	7.61677025392377	2.60101684381116e-14	1.40276983871974e-13	CTD-2017F17.2
RNF149	872.631206423289	2.70358276670937	0.204923603126985	13.1931252693915	9.61163531703579e-40	1.52499960761476e-38	RNF149
IDS	1623.29309127163	2.7032241337449	0.228073088134757	11.852446756663	2.08997950109528e-32	2.54406975481514e-31	IDS
FJX1	697.524846104935	2.70246520173014	0.151165108649243	17.8775725819165	1.76349530429453e-71	6.64351248255783e-70	FJX1
RBMS3	141.553325550046	2.70149535724621	0.271960230888994	9.93342059026594	2.9785865325818e-23	2.53378648586421e-22	RBMS3
TCIRG1	591.655812043862	2.69755716366236	0.157475361490557	17.1300268062831	8.86138786467447e-66	2.90847483669949e-64	TCIRG1
SMYD2	266.484338135458	2.69644152941604	0.25247293394152	10.6801211809921	1.2610693518216e-26	1.24439069265234e-25	SMYD2
WNT5B	116.729542877364	2.69425381611565	0.386710251362796	6.96711247405752	3.23512032932401e-12	1.538354280647e-11	WNT5B
NOD1	346.601232057303	2.69386857163482	0.121822772137555	22.1130132270597	2.36912510316365e-108	1.93774162849669e-106	NOD1
DYNLT3	195.021883054278	2.69377800946037	0.120025950297638	22.4432966602671	1.48795687675321e-111	1.27497481400226e-109	DYNLT3
MYLK2	17.9901383718017	2.68959291767121	0.438277035256236	6.13674160704942	8.42312214608956e-10	3.4525432995964e-09	MYLK2
GBE1	400.42948430954	2.68881736959811	0.101612106539273	26.4615847577068	2.68441252682914e-154	4.69235309689734e-152	GBE1
WIPF1	400.823994217868	2.68842274758585	0.192491195883035	13.9664712209458	2.49695389218265e-44	4.61242871750406e-43	WIPF1
SCUBE3	311.57152423614	2.68735117817919	0.305539727968958	8.79542308963572	1.42509976567675e-18	9.66603144834849e-18	SCUBE3
AC000123.2	43.9428555676646	2.6864211036035	0.231671090555918	11.5958408844072	4.32595801533956e-31	5.03734509665919e-30	AC000123.2
MGARP	25.2898379609498	2.6862709207929	0.857790186828477	3.13161768698346	0.00173846094667175	0.00402143983353666	MGARP
FAM69B	1883.34341577007	2.68605867392722	0.113974804307636	23.5671268772449	8.37955834139182e-123	8.86957403678809e-121	FAM69B
BCL6	276.047067676943	2.68590536077738	0.233592340248121	11.4982595658934	1.34602185124521e-30	1.53982080888523e-29	BCL6
ATP7A	190.486473194509	2.68471089738626	0.223243345827584	12.0259391715967	2.59619118412454e-33	3.27629902320007e-32	ATP7A
KCNF1	90.6223405020322	2.68400202629449	0.261813295714679	10.2515879454017	1.16415063858568e-24	1.05891668255534e-23	KCNF1
FES	340.917664705256	2.68229829706275	0.137545480340216	19.5011736512763	1.07291844363938e-84	5.39812091956064e-83	FES
FCRLB	11.2816849226218	2.68054702809396	0.346339873357258	7.73964314911241	9.96962337669646e-15	5.51683753786441e-14	FCRLB
EPHA2	1812.85013982594	2.67900311995743	0.11835792372082	22.6347593446857	1.97137188118368e-113	1.76328262705873e-111	EPHA2
C22orf34	12.1795207506193	2.67651294667951	0.418979335879239	6.38817411140999	1.67878135169224e-10	7.19343347083144e-10	C22orf34
LPP-AS2	31.6560198074645	2.67289593213168	0.202684936179792	13.1874424538422	1.03642081295549e-39	1.64015068123685e-38	LPP-AS2
FAM110D	87.5872443306862	2.6716417612701	0.183751617491138	14.5394190143602	6.81687498200132e-48	1.40707291295155e-46	FAM110D
PLK3	274.009973928994	2.67122035169078	0.0978196161474889	27.307614330271	3.44444080784098e-164	6.8866303471801e-162	PLK3
SPAG1	63.5983700514333	2.67065702145865	0.197667713697057	13.5108408526021	1.34970993415722e-41	2.28487143806692e-40	SPAG1
CTD-2260A17.2	16.6552476689835	2.66485920408905	0.306666696547177	8.68975742750432	3.63214176667693e-18	2.41432456850603e-17	CTD-2260A17.2
ADGRE5	208.460721687922	2.66370524743295	0.366723520461701	7.26352442319318	3.77132304970117e-13	1.89526486102117e-12	ADGRE5
ABCA5	118.362303530409	2.65760788041823	0.160363308670648	16.5724186065304	1.10298683113635e-61	3.29495773090439e-60	ABCA5
CST3	650.279735768569	2.65723629498089	0.194508828051638	13.661263201254	1.72957178935064e-42	3.00270153440614e-41	CST3
ARHGEF17	939.731032429769	2.65368178471026	0.230601495100092	11.5076521232372	1.20720365796974e-30	1.38360284366034e-29	ARHGEF17
DNAH1	107.888913331247	2.6533767833087	0.258681859455921	10.2572974730021	1.0973487738887e-24	1.00023536928651e-23	DNAH1
AKAP2	4120.79128457738	2.65301342935381	0.0914649311686113	29.0057992222517	5.55987559697157e-185	1.49189995185404e-182	AKAP2
CCDC80	510.383581365179	2.64908857283973	0.665429094170363	3.98102306624049	6.86192893632161e-05	0.000188121891165153	CCDC80
HID1	494.684006317024	2.64751084836096	0.155385213397678	17.0383705789635	4.26448036678856e-65	1.37460963561709e-63	HID1
HTRA3	218.81014983677	2.64671744969368	0.30608838326102	8.6469059083391	5.29145654284225e-18	3.4907409024271e-17	HTRA3
RHOBTB1	777.419843577927	2.64395333109875	0.151742047030893	17.4239993649253	5.42491562359769e-68	1.8521000996189e-66	RHOBTB1
FBRS	751.168091767242	2.64206478346847	0.116166326298226	22.7438093952087	1.65245063831856e-114	1.50441860196919e-112	FBRS
SMAD1	1121.5529317646	2.6410718397142	0.167881636564998	15.731749426279	9.16436273936089e-56	2.38788633898679e-54	SMAD1
LRRC32	95.7583141998406	2.64045698835651	0.482313361919319	5.47456735979503	4.38581791780195e-08	1.59489027705137e-07	LRRC32
RP5-1184F4.5	19.2873039231385	2.63645169691082	0.267558147723542	9.85375223794331	6.60317407026757e-23	5.52945783765357e-22	RP5-1184F4.5
EOGT	773.151727592465	2.63524563402671	0.143481760778419	18.3664154923242	2.44004140754932e-75	9.88620750422962e-74	EOGT
MLANA	11.9880312990303	2.63475452453474	0.369660151323634	7.12750485845047	1.02204666960918e-12	4.99750761242725e-12	MLANA
RAPGEF5	264.753362972009	2.63425300398539	0.300497559383635	8.7663041569743	1.84626829497962e-18	1.24372048322895e-17	RAPGEF5
COL5A2	2848.00546708894	2.63072430280441	0.311874993312623	8.43518832613612	3.30669905096688e-17	2.08732818755833e-16	COL5A2
GS1-279B7.2	11.3392281949264	2.62975987567485	0.354824542703342	7.41143737025404	1.24937798482246e-13	6.46565260627964e-13	GS1-279B7.2
LYSMD2	66.79537878628	2.62937892950743	0.21920364367144	11.9951424413755	3.76768438871264e-33	4.73320186655933e-32	LYSMD2
PDP1	660.116293091601	2.6292063836732	0.138278905827545	19.0137922189826	1.31121868343561e-80	6.06810582848641e-79	PDP1
ARHGAP27	649.573891534967	2.62830951801467	0.130877809324131	20.0821631381789	1.05690767369184e-89	5.80445345390187e-88	ARHGAP27
SMTN	824.578118309768	2.62550165203225	0.130438704500141	20.1282407863028	4.17557219128658e-90	2.30977854125599e-88	SMTN
SH3BP5-AS1	25.3186678062572	2.62344910016518	0.332304826409861	7.8947065816295	2.90999024228889e-15	1.65982848240942e-14	SH3BP5-AS1
ZNF800	168.016272872349	2.62284275374354	0.153614787418069	17.0741554106075	2.31146372698537e-65	7.51409940578986e-64	ZNF800
PXDN	10551.2380413687	2.62254009589192	0.122372086122997	21.4308685826929	6.88831228755557e-102	4.85514914461578e-100	PXDN
RUSC2	475.649718891169	2.62106155000697	0.138738506491161	18.8920986415113	1.32473074017197e-79	6.02132441929578e-78	RUSC2
PLXNB3	64.8419105732929	2.61893965454933	0.402058865422194	6.51382143209113	7.32625855389358e-11	3.21028862861488e-10	PLXNB3
RP11-160E2.11	20.1161430365213	2.61705169396584	0.350492822985146	7.4667768420375	8.21829664058338e-14	4.30549228010696e-13	RP11-160E2.11
EHD4	2300.64038490396	2.61554224396393	0.119868527431854	21.8200915619897	1.49559622101525e-105	1.13524288835872e-103	EHD4
CYS1	13.5929676368536	2.61477021497761	0.351399549703066	7.44101754594478	9.99126736973614e-14	5.20757997683129e-13	CYS1
PLXNA3	809.9385826545	2.61402616339241	0.175350358796263	14.9074469042268	2.94811370732175e-50	6.59713228288021e-49	PLXNA3
SARM1	466.13920888356	2.61390827494875	0.264952156129493	9.86558597270378	5.86907498793897e-23	4.93092567649143e-22	SARM1
MAML2	339.056746837174	2.61107251533376	0.235392761039911	11.0924078709925	1.36561612094094e-28	1.44898359832062e-27	MAML2
RP11-488L18.4	393.461749394497	2.61024877301252	0.160996702370665	16.2130573768083	4.07768209797558e-59	1.14542052687854e-57	RP11-488L18.4
MOB3A	433.629027513967	2.60949912602069	0.122241589072262	21.3470648232339	4.15211555106628e-101	2.9064808857464e-99	MOB3A
FBXL17	184.323990530682	2.60722898428583	0.130501693071333	19.9785069674207	8.47198362933565e-89	4.59499963158471e-87	FBXL17
TNC	363.267559267054	2.60664870650924	0.58280124893999	4.47262031653203	7.72668995572268e-06	2.32591464028298e-05	TNC
PIK3R1	534.271612625946	2.60623983454079	0.259158586787676	10.0565443994955	8.59628433197093e-24	7.51744819082307e-23	PIK3R1
ZNF575	15.4660574088915	2.60460050791254	0.301017222614626	8.65266274563648	5.03115361863605e-18	3.32332086361643e-17	ZNF575
KIAA1549L	93.0593482807939	2.6041947469087	0.38716097786122	6.7263874610891	1.73927050361692e-11	7.9314676066848e-11	KIAA1549L
CERCAM	293.933273706166	2.60401454177636	0.295143356233514	8.82288043006496	1.11552442063438e-18	7.61354128228594e-18	CERCAM
SERPINB6	453.689303324863	2.60378034170293	0.166357712298741	15.6516960093027	3.2348232796401e-55	8.30841680303869e-54	SERPINB6
COLGALT1	3816.19526519629	2.60254023953077	0.13712293169344	18.9796134562609	2.51438981362163e-80	1.15315119038509e-78	COLGALT1
TMEM154	120.677332770957	2.60234835914597	0.152676630929218	17.0448374666614	3.81804033798116e-65	1.23330363187797e-63	TMEM154
PRCP	2854.3710135639	2.60228089625755	0.220440137959688	11.8049322611721	3.68087279053881e-32	4.44348455653441e-31	PRCP
NPDC1	970.475688009549	2.60045604286681	0.122643121032507	21.2034398747692	8.87653452043351e-100	6.0610087272335e-98	NPDC1
BCAP29	596.991222276311	2.59868980511162	0.118064350280377	22.0107915635863	2.26994264634453e-107	1.81299074547465e-105	BCAP29
RP11-1018N14.1	11.1544947598037	2.5984768645599	0.415737497022668	6.25028264991506	4.09710535768445e-10	1.71052890530323e-09	RP11-1018N14.1
NEK10	18.7006708662683	2.59733010672727	0.383419148209966	6.77412726738657	1.25159462337552e-11	5.75993373387349e-11	NEK10
RP11-736K20.5	11.683218543264	2.59595886575424	0.431909581417809	6.01042203609516	1.85040980645478e-09	7.41181563172079e-09	RP11-736K20.5
SHROOM1	218.842055395978	2.59431590028213	0.169042199516928	15.3471494555556	3.70094839943747e-53	8.96373804741032e-52	SHROOM1
NPBWR1	10.2404101228138	2.59306968339326	0.456439589411851	5.68107969498128	1.33847087472147e-08	5.05666593278125e-08	NPBWR1
PRSS35	151.166910556023	2.59175071609173	0.824640690881493	3.14288482820476	0.00167291649238235	0.00387920827031352	PRSS35
ARL2BP	648.301768148571	2.59138024259463	0.0996056382488405	26.0164011611541	3.23045713019839e-149	5.14685852149837e-147	ARL2BP
ABCA3	799.420987246657	2.59014184028896	0.187652136895803	13.8028901942491	2.44836178209807e-43	4.39269131462639e-42	ABCA3
EVA1B	531.650427192495	2.58967435288154	0.211254960714109	12.2585256418482	1.51226314788388e-34	2.00607674300815e-33	EVA1B
CYR61	1466.24469619145	2.58345253521927	0.269428561426438	9.58863648880308	8.92567278499605e-22	7.05885032298421e-21	CYR61
KLF7	960.748805606721	2.58293453982952	0.237761550513867	10.8635502008087	1.71932289410432e-27	1.75196826551137e-26	KLF7
CD59	1631.2565599606	2.58171497248002	0.213259216219134	12.1059948463244	9.81718787288021e-34	1.26551949865742e-32	CD59
GNG2	687.343900306095	2.5816935535383	0.18640779052037	13.8497084608499	1.2772944483757e-43	2.30924569597002e-42	GNG2
SYNE3	38.9025959803058	2.57112752548271	0.225130549476898	11.4206069831787	3.29921611837058e-30	3.72547143082156e-29	SYNE3
MIR568	17.6716458193077	2.56840536294256	0.652210861589343	3.93799845142678	8.21641246910902e-05	0.000223115896520235	MIR568
RP11-736K20.4	18.0731165172995	2.56704766794812	0.258205205973364	9.94188966202695	2.73587245191238e-23	2.33120719509749e-22	RP11-736K20.4
GPAA1P2	30.5781598505857	2.56640027161949	0.344307752054499	7.45379752940697	9.06911432459639e-14	4.7398634407894e-13	GPAA1P2
AC144831.1	14.0406843731918	2.56626370279329	0.403182087510886	6.36502409776329	1.95259077577301e-10	8.32586448716147e-10	AC144831.1
ABTB2	687.438964567313	2.56427755694634	0.222350284997679	11.5326029691084	9.03693844771893e-31	1.04199000043619e-29	ABTB2
ANXA4	352.188449553219	2.55869201089369	0.205221002871078	12.4679831747099	1.11615313361577e-35	1.54423900304416e-34	ANXA4
TYMP	19.1067342417699	2.55688250288077	0.321953461373025	7.94177671510817	1.99305484279326e-15	1.14600653460612e-14	TYMP
GADD45A	482.442170579106	2.55456187268585	0.174236094999082	14.6614963604373	1.13738463542882e-48	2.41783154953214e-47	GADD45A
C20orf194	544.19217293172	2.55371279405948	0.149542355820423	17.0768527755848	2.20706858672279e-65	7.19001363874867e-64	C20orf194
ZDHHC21	508.182993433416	2.55279272908584	0.167966774322665	15.1982005928263	3.63468489293193e-52	8.53300160205586e-51	ZDHHC21
PPIC	242.756798770608	2.55185910692431	0.154552683465956	16.511257195262	3.04473780159351e-61	8.99889172470972e-60	PPIC
SCML1	108.163299785611	2.54933127251958	0.271689223805261	9.3832623790293	6.39623584162275e-21	4.85390360692731e-20	SCML1
MSN	10207.8840782329	2.54926243192331	0.207930698838	12.2601542060389	1.48217566049962e-34	1.96787124369286e-33	MSN
PRKCDBP	785.099002392044	2.54910806246096	0.23348285470698	10.9177526789283	9.48127643512365e-28	9.76539549328055e-27	PRKCDBP
FKBP9P1	32.3540727342162	2.54496304376349	0.340995602604944	7.46333097647572	8.43620774805546e-14	4.41738437201329e-13	FKBP9P1
CCDC68	22.2400496571349	2.54394798456919	0.348708433374734	7.29534402121953	2.97896911295974e-13	1.50423679705247e-12	CCDC68
BAG3	685.232015529123	2.54121937913426	0.0962953102742178	26.3898560781173	1.79152189505448e-153	3.1137872028248e-151	BAG3
MAN2B2	425.400626412101	2.539197736007	0.16106072852039	15.7654678414393	5.37726622385946e-56	1.40590234006719e-54	MAN2B2
LYPD1	83.6274145745854	2.53513942132064	0.71177138509668	3.56173270575677	0.000368415362406851	0.000928704238650644	LYPD1
KLF9	56.3479108358545	2.53407205992596	0.317971465269156	7.9694951802701	1.59323843166978e-15	9.21481634047618e-15	KLF9
KCNJ15	36.4680519329827	2.53044776513499	0.3114020046603	8.12598418528289	4.43746892894647e-16	2.65484401596856e-15	KCNJ15
TRAF6	518.608712423326	2.52454910730364	0.120012400057208	21.035735524831	3.08945065604912e-98	2.0500281034391e-96	TRAF6
PCAT14	185.533306177504	2.52405632719726	0.427772094331596	5.90046980773993	3.62467947652085e-09	1.42334974565819e-08	PCAT14
DEGS1	1554.73399203976	2.52390444627129	0.115732973242318	21.8079979764006	1.94816332346277e-105	1.4751068332853e-103	DEGS1
TANC2	459.387486262912	2.52362062105323	0.167830061927274	15.0367615436309	4.2168005837521e-51	9.61908500052027e-50	TANC2
ABCA9	21.7712006503559	2.52349560938735	0.333403122280779	7.56890215101874	3.76391517028132e-14	2.01149834135055e-13	ABCA9
FKBP1A	7852.28754396239	2.52338210788811	0.144938408252889	17.4100304971288	6.92470288629894e-68	2.3615012407122e-66	FKBP1A
NRROS	283.293362359956	2.52244050106109	0.192767442729655	13.0854072935888	3.99015601538106e-39	6.18019607648134e-38	NRROS
SLC8A3	14.5045275989587	2.5211021881731	0.494210550578034	5.10127148282123	3.37379204423515e-07	1.14404499094505e-06	SLC8A3
LIG4	197.756073899432	2.51944563674131	0.120251112126893	20.9515370974923	1.81671883304659e-97	1.19256285628531e-95	LIG4
RP11-290L1.3	101.53665457876	2.51886025128514	0.415515036829878	6.06201948912002	1.34422921262328e-09	5.43483632225034e-09	RP11-290L1.3
LIMS2	129.352796639744	2.51755081594892	0.607755015366451	4.14237768886356	3.4372368554203e-05	9.74287207258219e-05	LIMS2
LY6G5C	25.9799249535123	2.51516888807169	0.262226567975204	9.59158680027238	8.67405687543146e-22	6.86518498886024e-21	LY6G5C
FKBP7	132.562548159429	2.51502813586655	0.219815163206117	11.4415588951352	2.59186062057739e-30	2.94193010699304e-29	FKBP7
PLB1	11.1395327422638	2.51452360434395	0.368200914959111	6.82921606705728	8.53798996174559e-12	3.96263257365798e-11	PLB1
CPED1	11.7267176095898	2.51283287773353	0.537194185709973	4.67769932098666	2.90111525149047e-06	9.07507061489862e-06	CPED1
SERTAD1	269.107229439118	2.5056642161372	0.109854451223937	22.8089457297404	3.73753336263863e-115	3.42308819051245e-113	SERTAD1
IQCJ-SCHIP1	125.67824434088	2.5034848624888	0.240145913168247	10.4248489156459	1.90962587759122e-25	1.7968457580903e-24	IQCJ-SCHIP1
MANSC1	279.95357495728	2.50090535697905	0.123994740832933	20.1694470279888	1.8165845719864e-90	1.01403872366905e-88	MANSC1
LRRC37A16P	43.57220085048	2.50048947181201	0.199660413075625	12.5237118029246	5.53832618297168e-36	7.73595424370337e-35	LRRC37A16P
MYO15B	247.224428083018	2.50025681909958	0.324466818209059	7.70573962816937	1.30087623385139e-14	7.14430951409586e-14	MYO15B
TMEM62	76.3993431700692	2.49663157675691	0.240638024179381	10.3750501828249	3.22043138089363e-25	2.99067990107882e-24	TMEM62
RP11-769O8.3	26.6040945275437	2.49555739052977	0.303412819996096	8.22495697631324	1.95260934492973e-16	1.18961003508067e-15	RP11-769O8.3
GRN	4220.54442349272	2.49486546288728	0.136092250488526	18.3321640573328	4.58302941829307e-75	1.84953654229004e-73	GRN
GFOD1	583.888680194669	2.4909889286266	0.143311638622238	17.3816233808666	1.13689140314484e-67	3.85559955900229e-66	GFOD1
LRCH1	471.618668714109	2.49045903696429	0.148766871502311	16.7406830016291	6.62239447867616e-63	2.04625300103741e-61	LRCH1
LAMC1	8776.41616464819	2.49037892627261	0.122896622490029	20.2640143871705	2.67258272092391e-91	1.51117015587916e-89	LAMC1
BMI1	213.861510676041	2.49007938029673	0.140714768609542	17.6959348681178	4.50688617457833e-70	1.61814140939379e-68	BMI1
SENP7	241.769113524154	2.4889107028357	0.218976379618808	11.366114953441	6.1671946526414e-30	6.89274696471686e-29	SENP7
OSTF1	426.525798581341	2.48851853172407	0.151355944333477	16.4414984999942	9.65029655076073e-61	2.8249049903136e-59	OSTF1
MEGF9	132.170509252188	2.48736371983583	0.247176655752079	10.0631012757559	8.04241604231546e-24	7.04719297434632e-23	MEGF9
JAK2	122.659588347399	2.48579705535407	0.127846198860381	19.4436524316908	3.29826973116326e-84	1.64859593261902e-82	JAK2
SETBP1	22.8674410757755	2.48303238407549	0.251068602932038	9.88985621889019	4.60689091869857e-23	3.88543681287536e-22	SETBP1
MPPED2	138.131010780398	2.48276872565102	0.185426622633315	13.3894944015711	6.96532806098979e-41	1.15172640749015e-39	MPPED2
PCTP	652.936465532366	2.48083009614882	0.102053521949099	24.3091080912052	1.57045659685842e-130	1.95285639422354e-128	PCTP
REV3L	424.131667056571	2.48008862554997	0.206687566328032	11.999215383928	3.5868050264296e-33	4.50967389060754e-32	REV3L
ASXL3	70.9690103509489	2.47972264576885	0.280374094579226	8.84433581315817	9.20743249205999e-19	6.30807077115599e-18	ASXL3
SMARCA2	374.326892282774	2.47950110752298	0.142424672781571	17.4092104906967	7.02459766999358e-68	2.39290025306351e-66	SMARCA2
P4HA3	14.3197495583599	2.47787126945375	0.472528297370392	5.24385795145612	1.57253283940087e-07	5.47380286268465e-07	P4HA3
GADD45B	164.068140943435	2.47769325208904	0.498967110968788	4.96564442349393	6.84733131906035e-07	2.26174133516959e-06	GADD45B
RP11-32B5.7	17.1943090140134	2.47649624398781	0.564750468309416	4.38511587498318	1.15924053124961e-05	3.43824385785929e-05	RP11-32B5.7
SOAT1	240.573345459036	2.47242107454116	0.130884448411054	18.8901057731192	1.37569851585236e-79	6.23446186665536e-78	SOAT1
CREG1	954.144506351486	2.47190951999647	0.0928747703313973	26.6155115234866	4.49001223627182e-156	8.03213300044181e-154	CREG1
RP11-483I13.5	10.7905290557903	2.47172836884721	0.437881922748315	5.64473717785311	1.65433774129913e-08	6.21316040593497e-08	RP11-483I13.5
TMEM200A	739.246771569252	2.46683871925205	0.150331429401416	16.4093345554846	1.63993017715871e-60	4.7867809274127e-59	TMEM200A
RP11-553A10.1	11.7272923101081	2.46539594721275	0.708552216141681	3.47948378545439	0.000502380769215949	0.00124668027340926	RP11-553A10.1
YAF2	96.3474545787751	2.46472059597512	0.153903099269989	16.0147560878636	1.00801228671757e-57	2.72876954430889e-56	YAF2
KIAA0895	26.4595253294016	2.46440753249547	0.320166431386811	7.69727020356509	1.39003759879223e-14	7.62029572527853e-14	KIAA0895
PIK3CA	263.641664268359	2.46376860242141	0.13247757556367	18.5976274998881	3.35845765672792e-77	1.43886862351971e-75	PIK3CA
TMEM178A	348.331246758121	2.46277686402502	0.265685910601554	9.26950495210269	1.87011872441e-20	1.39020490351645e-19	TMEM178A
FAM114A1	448.674053851579	2.46170439456618	0.126485639074742	19.4623232532472	2.29157638205395e-84	1.14728840469772e-82	FAM114A1
PIEZO1	3149.45634028528	2.46031234953931	0.0966673939653491	25.4513155741141	6.82668665023633e-143	1.02871105729423e-140	PIEZO1
LIFR	808.01028553148	2.45842133177474	0.148231267228754	16.5850388904848	8.94078003072882e-62	2.68398882374872e-60	LIFR
GRIN3B	58.411680808372	2.45831789316249	0.326276184289066	7.53446929790172	4.90324851500856e-14	2.60219243709424e-13	GRIN3B
DPP4	205.633802030752	2.45738660894646	0.424505356133734	5.78882356474272	7.08811017649953e-09	2.73010942204886e-08	DPP4
IL17RA	747.987565001409	2.45733695309981	0.16777806056983	14.646354504003	1.42140095360247e-48	3.01112570434207e-47	IL17RA
GLIPR1	68.6715660415857	2.4570115169761	0.369659900504662	6.64668121595491	2.99775314254026e-11	1.34637011643381e-10	GLIPR1
RNF217	298.76649833046	2.45657737001975	0.154782937720104	15.8711121923659	1.00445070384696e-56	2.66951755262193e-55	RNF217
SYT17	216.682027403227	2.45622125597611	0.136269046940197	18.0247922116462	1.2447882662991e-72	4.79572708640925e-71	SYT17
RP13-104F24.1	89.3697661484872	2.45363079056309	0.786316856396143	3.12040975670877	0.00180599625396126	0.00417104004595507	RP13-104F24.1
TCF4	4090.96706369294	2.45210582838173	0.117724136918902	20.8292529684965	2.35099302017243e-96	1.50769133096592e-94	TCF4
HIPK3	668.887717669204	2.45011300077634	0.164422022243793	14.9013676351912	3.22901693981267e-50	7.21516641262744e-49	HIPK3
TIPARP	261.144210189032	2.4471674668976	0.181649423263244	13.4719253325192	2.28820464465756e-41	3.84383196485858e-40	TIPARP
ELK3	779.036176101914	2.44684425087886	0.143450058490621	17.0571157420534	3.09462112130679e-65	1.00280148411838e-63	ELK3
RP11-768F21.1	39.3574840210057	2.44672099227296	0.186083259155812	13.1485282629549	1.73518982793904e-39	2.72621760845687e-38	RP11-768F21.1
PCSK2	43.2203003610441	2.44620846831016	0.575940780620083	4.24732637559797	2.1633669870708e-05	6.25081667464775e-05	PCSK2
MEF2D	984.37493078371	2.44569890296548	0.103829394700143	23.5549760260917	1.11629015045694e-122	1.17344727499923e-120	MEF2D
GAPLINC	24.2920549041191	2.44234917533688	0.299708160275568	8.14909134636592	3.66668909236599e-16	2.20015730355974e-15	GAPLINC
PPARGC1A	83.814764201366	2.43973329944505	0.248903278576225	9.80193315813596	1.10451231524122e-22	9.11930680788904e-22	PPARGC1A
SPRY4-IT1_1	21.8284286964141	2.43730884562709	0.284350537166887	8.57149372711267	1.02151282759945e-17	6.64005044544566e-17	SPRY4-IT1_1
IL32	73.6971390526036	2.43704267002109	0.327768946942955	7.43524575085886	1.04373736790415e-13	5.43361573931038e-13	IL32
SSH1	1370.02652556008	2.43642963059371	0.0672588093473445	36.2246916684365	2.48801575510537e-287	3.04433607794693e-284	SSH1
RP11-188P20.3	14.3428216846384	2.43640825399273	0.372636000034998	6.53830615872837	6.2219457901624e-11	2.73618921393139e-10	RP11-188P20.3
PBXIP1	1320.72888066319	2.43615555070222	0.208505585110201	11.6838863065209	1.54085969753786e-31	1.81847600878407e-30	PBXIP1
TSC22D3	338.233064911552	2.43587152314059	0.154449099529093	15.7713546441348	4.89877021861824e-56	1.28299127557819e-54	TSC22D3
PFN1P2	84.4667824797395	2.4356123468872	0.266981135465939	9.1227881799084	7.32159761737593e-20	5.29224175603804e-19	PFN1P2
CFAP45	15.9099431596867	2.43499556276291	0.331486392397727	7.3456878430211	2.04703617060945e-13	1.04486628498153e-12	CFAP45
SPRED3	235.975325075239	2.43485173078871	0.186915738701798	13.0264671541289	8.65218640800049e-39	1.32269056582076e-37	SPRED3
TAX1BP3	1876.58326686649	2.43483350117725	0.101345457354786	24.0250877022882	1.52085435740162e-127	1.81023092579438e-125	TAX1BP3
FLNC	1272.50560407385	2.4346135035223	0.354686431995409	6.86412922486365	6.68980529275112e-12	3.12524654711755e-11	FLNC
PAM	1863.48339943633	2.43452950015907	0.135292050548973	17.9946234112094	2.14676422530222e-72	8.21896341076281e-71	PAM
TMEM263	418.826195825859	2.43368595281022	0.123584219247737	19.6925300626907	2.49891058227706e-86	1.29782130240841e-84	TMEM263
LEF1	47.540547279046	2.4281526662197	0.285474958889747	8.50565904506349	1.80566896837816e-17	1.15506929616662e-16	LEF1
MXD1	89.3459810752996	2.42727809177448	0.166569454975718	14.572168061235	4.22273762268465e-48	8.76941913631524e-47	MXD1
IL10RB	122.130832926	2.42528153103743	0.180353214711558	13.4473984005011	3.18895856610634e-41	5.32770303316182e-40	IL10RB
CMPK2	31.6257990758763	2.42502483399092	0.252185163569164	9.61604877808696	6.84086078570874e-22	5.44811068562433e-21	CMPK2
FAM151A	15.8263415062174	2.42458754276415	0.364802926687794	6.64629410947451	3.0056438858058e-11	1.34971589058719e-10	FAM151A
PPP1R16B	750.407008862806	2.4202600185449	0.16675058413311	14.5142521156802	9.8425315680458e-48	2.01663121678849e-46	PPP1R16B
PLCB2	408.694355513827	2.41936350393542	0.200422637820392	12.0713085619775	1.49734175055167e-33	1.91567060432352e-32	PLCB2
CAMTA2	276.048166531988	2.41922446766433	0.116521237321417	20.7620904418569	9.5328385898857e-96	6.04999030009551e-94	CAMTA2
SERP2	42.2000972581027	2.41822012019445	0.223624552204149	10.8137505312334	2.96302679445399e-27	2.99831259154309e-26	SERP2
NUDT4P1	98.7719356934045	2.41501892201015	0.421060724365365	5.73555970020745	9.71908490116903e-09	3.71030584209111e-08	NUDT4P1
NUDT4	3391.7965923609	2.41353334565138	0.136241989142194	17.7150477679272	3.20954921612635e-70	1.16052140096105e-68	NUDT4
AC027612.6	60.1383856790635	2.41216465071504	0.373823761340952	6.45267877585499	1.09890127750568e-10	4.76003824396753e-10	AC027612.6
TAGLN2	2606.94744645876	2.41143518386507	0.0916876685336056	26.3005398919182	1.89063646268596e-152	3.21303163297575e-150	TAGLN2
CDH2	2481.57505037219	2.41139159241237	0.31705104984896	7.60568871656831	2.83390644141865e-14	1.52353599372577e-13	CDH2
TNFSF12	98.9787717010195	2.40958334161105	0.171086739465671	14.0839865739246	4.76444529087317e-45	8.99101674570081e-44	TNFSF12
TGFBR3	269.844969991103	2.40696744034433	0.19498073147639	12.3446425814429	5.20649414803804e-35	7.04408031793382e-34	TGFBR3
SVIL-AS1	122.994168600732	2.40678645065608	0.256208150899732	9.39387151503227	5.78344411930833e-21	4.39869606190059e-20	SVIL-AS1
TAGLN	5242.15242545188	2.40451461147374	0.33876186109346	7.09794958532941	1.26621353655155e-12	6.15305354775408e-12	TAGLN
FOXP2	31.0130886585573	2.40260744459133	0.407520223440822	5.89567659809703	3.73149180266961e-09	1.46416539563447e-08	FOXP2
NUDT18	39.4919319037017	2.40027153852787	0.291981385597729	8.22063205712295	2.02433443917346e-16	1.2311012026703e-15	NUDT18
CYBRD1	265.527001750716	2.39915468109252	0.503881653837582	4.76134557156519	1.92306425003725e-06	6.10423735692014e-06	CYBRD1
KLHL5	934.752226890839	2.39885327495834	0.168767413868936	14.2139600291634	7.50581979333822e-46	1.44586289343965e-44	KLHL5
GPCPD1	468.202021944503	2.39879535117319	0.110238258648075	21.7600983596004	5.54293570957781e-105	4.15584321950944e-103	GPCPD1
LRP1B	10.8564082828468	2.39755009684052	0.461607101591022	5.19391943619774	2.05912275437357e-07	7.1037064459555e-07	LRP1B
IL7R	26.313036065847	2.39661789205899	0.476683135425172	5.02769599751279	4.96408010504181e-07	1.65957607008993e-06	IL7R
MFSD6	173.710071310989	2.39423565842122	0.195194380890015	12.2659046203297	1.38061722748307e-34	1.834625585956e-33	MFSD6
ATP2B4	1400.40303110519	2.39307477981795	0.155363001526432	15.4031188655352	1.55961942171986e-53	3.81364972904959e-52	ATP2B4
PCGF5	204.936877571486	2.3926288183436	0.162288297208636	14.7430767313288	3.40893493738571e-49	7.40620168569807e-48	PCGF5
GAB1	670.716695953168	2.39228940129747	0.126797434628111	18.867017367614	2.12985462450933e-79	9.5812136711383e-78	GAB1
FAM89B	589.635739376592	2.39226653926415	0.192776636005843	12.4095252870355	2.32024355243618e-35	3.17567115297641e-34	FAM89B
CPNE8	195.871486039616	2.38977546806666	0.180757944211013	13.2208599655066	6.64992691937025e-40	1.05948575241425e-38	CPNE8
RAB3D	799.829249306604	2.38880932327497	0.101556757903365	23.5219139778765	2.43425218419467e-122	2.51566805116605e-120	RAB3D
RP11-400F19.18	23.1731332766268	2.3887965559965	0.289729530423528	8.24491915789374	1.65271917490531e-16	1.01032533094232e-15	RP11-400F19.18
LAMB2	3425.61122511746	2.38579033317543	0.145083253459199	16.4442847557618	9.21660109057235e-61	2.7031239440135e-59	LAMB2
FZD8	660.163944006239	2.38470380576146	0.251087535871148	9.4974997364474	2.14990122123576e-21	1.67002230466231e-20	FZD8
NBPF20	161.357085916494	2.38275575067946	0.262403963346743	9.08048689619395	1.08090224128782e-19	7.72181213474878e-19	NBPF20
RP11-793H13.10	38.5914899303812	2.38005297180617	0.21626885759958	11.005065630914	3.61252807078962e-28	3.77673389218915e-27	RP11-793H13.10
LL22NC03-2H8.5	127.746162936832	2.37828834326484	0.378199524640227	6.28844879042947	3.20653804862193e-10	1.34810333847368e-09	LL22NC03-2H8.5
GOLGA6L4	138.624435760931	2.37654481590255	0.241910615592083	9.82406171009028	8.86961252819672e-23	7.36286152612043e-22	GOLGA6L4
RCAN2	435.509464999487	2.37625670718827	0.191296711346362	12.4218377329332	1.98938498013199e-35	2.72893661624383e-34	RCAN2
VPS9D1	184.583885083078	2.37529166707748	0.139671933319371	17.006220295141	7.3851251774815e-65	2.36555999140481e-63	VPS9D1
IGF2R	4461.45568274621	2.37428857567621	0.106013084014127	22.3961843743722	4.28766491919957e-111	3.6534726985603e-109	IGF2R
FLJ16779	31.64759882467	2.3737335103757	0.590966374042233	4.01669809762486	5.9019254087103e-05	0.000163164173751341	FLJ16779
ITGB1P1	260.358545142658	2.37363714233025	0.40003830414017	5.93352465942498	2.96499442977531e-09	1.17061408888522e-08	ITGB1P1
RUNX2	22.1099528982743	2.37128779654963	0.574975163893739	4.12415691225904	3.72095174275281e-05	0.000105119979507581	RUNX2
SAMD14	347.420954222487	2.36758115461426	0.222422477848802	10.6445228805682	1.84929223680315e-26	1.80965609481153e-25	SAMD14
RP11-488L18.10	95.6813198050556	2.36677035387017	0.249227051173489	9.49644247173892	2.17183339735371e-21	1.68663070893755e-20	RP11-488L18.10
TOR4A	672.962185446771	2.36537052412114	0.31045787629057	7.61897411778754	2.55699723045494e-14	1.3804896801909e-13	TOR4A
OPTN	484.796257067813	2.36499827180121	0.207738131639908	11.3845169066057	4.99442558561432e-30	5.60658637298869e-29	OPTN
HECA	450.122502661626	2.36300006907344	0.109415934139872	21.5964894660835	1.93795084296343e-103	1.40812152698934e-101	HECA
MAP4K4	10991.4158030267	2.36282308107784	0.132327784443599	17.8558349708101	2.60357738176027e-71	9.7244727848653e-70	MAP4K4
PON2	709.166472482865	2.36122597238072	0.095602292014124	24.698424301709	1.11199702432857e-134	1.49192934097416e-132	PON2
FSTL3	265.35603961993	2.36056198449093	0.589875674313543	4.00179578050577	6.28635466937671e-05	0.000173102519881388	FSTL3
TDRD7	103.094365236068	2.35740047729981	0.22329972402865	10.557113259116	4.70921612858797e-26	4.53430662176601e-25	TDRD7
RAPH1	771.614924393097	2.35641908554935	0.195348642256734	12.062633547524	1.66376294667122e-33	2.12503167176086e-32	RAPH1
FUT11	513.064452900398	2.3545953423154	0.0989930659714853	23.7854572864086	4.72336715854585e-125	5.23506526738832e-123	FUT11
MAGED2	4979.75171037765	2.35438477261225	0.0877600353069139	26.8275276369079	1.54298774648152e-158	2.87804848566279e-156	MAGED2
GALC	558.632106351261	2.35219803552043	0.121209603893266	19.4060368152981	6.86201993846054e-84	3.39658883361663e-82	GALC
TEX264	314.304586412912	2.35129776727932	0.103845970257863	22.6421666766725	1.66647920258695e-113	1.49494424654354e-111	TEX264
ATP6AP1	1866.88219678541	2.34816361436909	0.102313735410775	22.9506195325736	1.45263110048116e-116	1.34654501102178e-114	ATP6AP1
CRTC3	256.001928801279	2.34741259050665	0.127138381099639	18.4634456582152	4.06558582385769e-76	1.68062527502442e-74	CRTC3
DRP2	59.7327435655076	2.34658909121652	0.462815506198193	5.07024734433084	3.97299022241915e-07	1.33862507879504e-06	DRP2
ZHX1	198.698119101837	2.34649677552008	0.12555987395025	18.6882696015592	6.16813462766914e-78	2.6916296470813e-76	ZHX1
CYB5R1	403.62077587171	2.3462737481246	0.152981535836293	15.3369734151144	4.32913739463144e-53	1.04521162511267e-51	CYB5R1
ASAP2	1164.52458237983	2.34493197045352	0.158669949678884	14.7786772177038	2.01076518765065e-49	4.38991754281453e-48	ASAP2
GBA	470.651962396723	2.34173305202911	0.11165032498368	20.9738131292623	1.13770030461862e-97	7.48435533726531e-96	GBA
SLC7A7	198.431420016055	2.33792841460647	0.231772878370414	10.087152694674	6.29695450818141e-24	5.55271946973968e-23	SLC7A7
BCORL1	345.430677822395	2.33704142303858	0.18942923142265	12.3372797613491	5.70509722365889e-35	7.70502976034108e-34	BCORL1
BORCS7	146.063773020104	2.3362504760932	0.162086950887204	14.4135629876769	4.25197046747953e-47	8.52903453116057e-46	BORCS7
PRNP	717.424248837145	2.33483630308615	0.205297601990537	11.3729350973801	5.70367863522919e-30	6.39104503485938e-29	PRNP
PCDHGA6	91.8527657129175	2.33384005370665	0.376107563534655	6.20524626458783	5.46113168876116e-10	2.26424530169699e-09	PCDHGA6
ANKRD36C	173.934875008178	2.33364514469589	0.20844246095008	11.1956322817297	4.28335491259913e-29	4.64308386876001e-28	ANKRD36C
CTSZ	1021.87599241535	2.33352773578742	0.176273060762104	13.2381415838505	5.28401859403871e-40	8.458300826355e-39	CTSZ
OPRL1	25.3469872009182	2.33252196381102	0.585674470596838	3.98262529939889	6.81581698473238e-05	0.000186907970921527	OPRL1
FAM129B	3638.40747037313	2.33102126744506	0.0817997481012692	28.4966802655581	1.28781483581167e-178	3.10190990767551e-176	FAM129B
RP11-147L13.11	267.014317880172	2.32984479504452	0.120096310125184	19.3998033129909	7.74672039350562e-84	3.82830657249332e-82	RP11-147L13.11
CSMD3	10.6437526065405	2.32650419027953	0.475885188482229	4.88879302526644	1.01456094976328e-06	3.29673034345216e-06	CSMD3
RHOBTB3	948.938117987711	2.32618884458723	0.205119588182752	11.3406470108291	8.25319989316317e-30	9.16057274063358e-29	RHOBTB3
RP11-95G6.1	53.2555215929267	2.32417571000756	0.268623762137842	8.65215977734289	5.05338272739532e-18	3.33728362761275e-17	RP11-95G6.1
RP13-297E16.4	12.3270980533189	2.32305709239704	0.42272819151688	5.49539193035882	3.89843622344027e-08	1.4264732544861e-07	RP13-297E16.4
TNFRSF11A	440.846039651143	2.32259013547976	0.301295402997691	7.70868095686662	1.27124772093462e-14	6.98535437100596e-14	TNFRSF11A
A1BG-AS1	22.2896915835344	2.32230753355705	0.413798831726606	5.61216551498477	1.99810179146838e-08	7.46117355969455e-08	A1BG-AS1
AP001469.5	13.5196097128969	2.32201927106161	0.325623497410303	7.13099419890986	9.964651971416e-13	4.87631904984187e-12	AP001469.5
CDK19	338.253032381151	2.32186484477148	0.135731717162015	17.1062806344667	1.33240663215299e-65	4.35917848957861e-64	CDK19
DPY19L2P1	30.7718451018169	2.32114422182156	0.31372173142333	7.39873585196257	1.3748702829485e-13	7.09707761650261e-13	DPY19L2P1
WNT5A-AS1	26.778964309437	2.32079339296153	0.43058589172969	5.38985005671866	7.05164948085995e-08	2.52469519685751e-07	WNT5A-AS1
CEBPD	113.854858464087	2.3205484219261	0.497626277160858	4.6632353001246	3.11276492459259e-06	9.70933813024241e-06	CEBPD
TNFRSF25	281.824857380645	2.31689937984055	0.156959117690629	14.7611646518505	2.60738972372956e-49	5.68091535960736e-48	TNFRSF25
RAPGEF2	245.214258969554	2.31470046530327	0.169633818861569	13.6452771082881	2.15393182393754e-42	3.72674063881501e-41	RAPGEF2
MALAT1	12203.9616146822	2.3145030661314	0.225681484775388	10.2556178608756	1.1165959447107e-24	1.01747601872804e-23	MALAT1
SYT10	62.217009453902	2.31420658200357	0.775981590346723	2.98229572813646	0.00286095497321551	0.00641241300048816	SYT10
VEGFC	43.9065076864262	2.31120122484256	0.322923004285829	7.15712784214297	8.23848624404287e-13	4.05560499203849e-12	VEGFC
DIAPH2	1006.60399081863	2.31075783235991	0.205611435861061	11.2384694104338	2.63918405474031e-29	2.88433870076834e-28	DIAPH2
EDEM1	738.963685502954	2.31073156051878	0.12742800577536	18.1336241312002	1.72974180036584e-73	6.77500661628568e-72	EDEM1
LPIN1	584.506780969084	2.31003541768909	0.203462929860493	11.3535935969908	7.11760031055059e-30	7.93756447319513e-29	LPIN1
HERPUD1	409.623330548112	2.30665373207538	0.112843909287238	20.4411008679601	7.20945393227109e-93	4.24109991900332e-91	HERPUD1
LPAL2	12.7182450848769	2.30600609328702	0.369975582938432	6.23286022005071	4.57994811629676e-10	1.90664960366791e-09	LPAL2
CDC42BPA	1881.23687317784	2.30592668255361	0.123901149146481	18.6110193362892	2.61593100473591e-77	1.12389507633246e-75	CDC42BPA
MICA	327.390656653157	2.30582689232241	0.219982782446298	10.4818516553008	1.04673960530087e-25	9.95639444221198e-25	MICA
UBALD2	861.735766558795	2.3048850927278	0.163205531726212	14.122591730496	2.75663565494628e-45	5.24412218189096e-44	UBALD2
NUDT4P2	304.30123435189	2.29895250207904	0.152750635927769	15.0503628879565	3.43345727023044e-51	7.85560642455865e-50	NUDT4P2
RDH10	315.075649421871	2.29824508349154	0.612915044408565	3.74969598879603	0.000177049078725142	0.000462267951365832	RDH10
PLA2G15	338.957779409565	2.29752584949314	0.136071559802789	16.884688121625	5.83237061977641e-64	1.83740697486056e-62	PLA2G15
CTC-510F12.2	22.4389348989369	2.29746668373114	0.226549495230001	10.1411247083057	3.62897027568477e-24	3.23739284727901e-23	CTC-510F12.2
TTC3	1646.78040702397	2.29678898398332	0.194154455468812	11.8297001139501	2.74119360411042e-32	3.32618454382141e-31	TTC3
MAP4K2	833.484834793691	2.29370748328751	0.128729693291612	17.8180140466237	5.1222952714992e-71	1.88557174915957e-69	MAP4K2
BCL10	75.5498403401738	2.29235059624289	0.211514299872022	10.8378043358293	2.27874458105512e-27	2.3143026804275e-26	BCL10
IL1RAP	154.413562898803	2.29110858013038	0.167226850743226	13.7006023252111	1.00685580504044e-42	1.76908208364083e-41	IL1RAP
PRRG1	257.281089909806	2.29105453453877	0.139612980574098	16.4100395616353	1.62099812530022e-60	4.73603941288766e-59	PRRG1
RP11-407G23.5	22.0156042429029	2.29006574635063	0.280115165422036	8.17544363547864	2.94779216274494e-16	1.77891028325839e-15	RP11-407G23.5
CYB5D2	288.966905124552	2.28638463018539	0.163561459189398	13.9787492818698	2.10148669007976e-44	3.89366916108661e-43	CYB5D2
NIPAL2	82.465254225964	2.28634923463671	0.191233025743118	11.9558283709214	6.05269899543448e-33	7.52956739610983e-32	NIPAL2
IGIP	18.7476191104677	2.28552460079411	0.283139134832446	8.07209007736295	6.91048609680332e-16	4.0840759215845e-15	IGIP
CHMP3	881.255839146495	2.28340441767294	0.0757495285341259	30.1441403248371	1.28012296393388e-199	4.30318257876235e-197	CHMP3
ITSN2	482.226826750421	2.28289188026084	0.121208307679111	18.8344505749936	3.94196643909737e-79	1.75779523865873e-77	ITSN2
C5orf24	839.26664379316	2.28266098934999	0.107079892660733	21.3173634435951	7.83499657406229e-101	5.43475159184956e-99	C5orf24
PDGFC	138.463143160576	2.28245010811366	0.457369119658678	4.99038962188132	6.02576253743447e-07	1.99987063057525e-06	PDGFC
SEPP1	390.897328654383	2.28234060206939	0.169926658254513	13.4313275239659	3.96243864639065e-41	6.60190621966721e-40	SEPP1
CTC-463A16.1	12.5990411032774	2.28210428972348	0.318249547785243	7.17080135888664	7.45600236310555e-13	3.68307771414322e-12	CTC-463A16.1
CSGALNACT2	245.340135082644	2.28205070974752	0.119219968571164	19.1415141028604	1.13911280232576e-81	5.38569715968239e-80	CSGALNACT2
RP11-582J16.4	14.754014225971	2.28094864238262	0.275453477332884	8.28070374884431	1.22449466713361e-16	7.52607833385917e-16	RP11-582J16.4
PPFIBP1	867.806351576442	2.28006022101456	0.20264407523472	11.2515513635106	2.27554015934242e-29	2.49225826975598e-28	PPFIBP1
COL21A1	170.663472835448	2.27909210438426	0.621642605598873	3.66624179851484	0.000246141201373338	0.000631507116498399	COL21A1
TMEM2	3054.10709670825	2.27858381022407	0.202543432634296	11.2498528369379	2.31978787377991e-29	2.53981070361229e-28	TMEM2
STIM1	601.091173224254	2.27639430874923	0.158156242021666	14.3933257369468	5.69882736832889e-47	1.13864878639569e-45	STIM1
PCDH7	314.824706796563	2.27496389676293	0.565985491090132	4.01947387799849	5.83282481000041e-05	0.000161362172487062	PCDH7
ARHGEF12	2612.83485866957	2.27485494540215	0.106966548938261	21.2669752177866	2.29617838801687e-100	1.57842914358283e-98	ARHGEF12
ZSWIM6	650.679428382966	2.274544748848	0.139567635320628	16.2970787863727	1.03523084277542e-59	2.9540775634795e-58	ZSWIM6
KLF3	880.503798238562	2.27450405839703	0.155789569325181	14.599848168586	2.81471521774846e-48	5.89740674732366e-47	KLF3
MEGF6	1048.69769755676	2.27410290246624	0.226540645480392	10.0383880236762	1.03349209291542e-23	8.99673395625572e-23	MEGF6
BBOF1	20.1994106911476	2.27406879856785	0.29654292094904	7.66859917373867	1.73884889265231e-14	9.47984095994193e-14	BBOF1
GPX8	1559.78849695138	2.27149972624717	0.107873702805034	21.0570293517464	1.97156576062596e-98	1.31394763872654e-96	GPX8
DHX32	688.131125997011	2.26959159161369	0.0918678747034706	24.7049537059547	9.46113002526703e-135	1.2749602091318e-132	DHX32
CLEC11A	183.181003769468	2.26948513462402	0.232418439681158	9.76465179672232	1.59659512766544e-22	1.30832694763691e-21	CLEC11A
TMEM9B	312.23876193293	2.26818010023955	0.0851478522568557	26.6381363724523	2.45611353175789e-156	4.41955958449845e-154	TMEM9B
JPH2	89.3939212622015	2.26796857699414	0.393964462312639	5.75678466956326	8.57311536920589e-09	3.28430305753298e-08	JPH2
TSPAN13	1170.10785679641	2.26795276485461	0.230220345916297	9.85122646666161	6.77125819201118e-23	5.66710774537954e-22	TSPAN13
C1orf132	22.4693029935782	2.26291786401905	0.260137208540266	8.69893959698111	3.34999769731098e-18	2.23065802265439e-17	C1orf132
TMEM100	20.0540505500702	2.26257429822873	0.354476056449878	6.38286918695919	1.7380036647872e-10	7.43990093840478e-10	TMEM100
USP31	1077.80539749306	2.26213709474032	0.189375114871518	11.945271142278	6.87258578925266e-33	8.52178351411589e-32	USP31
BACE2	449.669087040268	2.26108585753425	0.123664952331022	18.2839665961448	1.11048238596277e-74	4.44047793288904e-73	BACE2
HYAL2	2299.71698527702	2.2605687784434	0.0837157218468713	27.0029180728838	1.3657716619667e-160	2.59496615773673e-158	HYAL2
PHACTR1	381.742476692883	2.25997234085129	0.132024437259857	17.1178335447332	1.09266771000799e-65	3.58249788308086e-64	PHACTR1
DAZAP2	830.624613290138	2.25958124809943	0.0826046775690947	27.3541561397586	9.63709233179948e-165	1.93946483177465e-162	DAZAP2
MYL9	2793.55740844074	2.25848838666937	0.319384227799427	7.07138358781983	1.5339645923411e-12	7.41881057386787e-12	MYL9
CTDSP1	704.175344973705	2.25824680577083	0.155600434130041	14.5131137865819	1.00072717389881e-47	2.04901233263484e-46	CTDSP1
TMEM156	16.3020301360057	2.25818076111065	0.374987441474292	6.02201703671047	1.72256757973737e-09	6.91332225979613e-09	TMEM156
NOVA2	1156.87475257804	2.25719194790767	0.283921126286545	7.9500668986133	1.86410823843979e-15	1.07327444031382e-14	NOVA2
IL13RA1	450.385037182552	2.25585707411992	0.153894273428172	14.6584861403098	1.18894304611768e-48	2.52567831810693e-47	IL13RA1
ARSA	376.159008279351	2.2553487369717	0.127333691327042	17.7121130587434	3.38136454431146e-70	1.22120355856538e-68	ARSA
ACOT11	307.100494716034	2.25435144579415	0.129789506854214	17.369288938946	1.40961906897297e-67	4.775221187141e-66	ACOT11
HEXA	938.986906504646	2.25073968425417	0.142422644207434	15.8032432046131	2.95513982008293e-56	7.77280542530842e-55	HEXA
ORAI3	260.658086588551	2.25067138114431	0.213594116519268	10.5371412744006	5.8242458231113e-26	5.59032568964464e-25	ORAI3
MEX3B	637.9312756832	2.24674024335024	0.127733133004784	17.5893301173949	2.97372116820612e-69	1.04318957036038e-67	MEX3B
ZBTB47	261.421210890571	2.24642601312904	0.171576841765807	13.0928276217794	3.61880662158565e-39	5.61355449058343e-38	ZBTB47
FZD6	475.451658484433	2.24578578134828	0.156037898822416	14.3925661540994	5.76177358117814e-47	1.15047424182924e-45	FZD6
RAPGEF1	4232.02510274441	2.24444110350431	0.129044632103511	17.3927506082079	9.36309414830914e-68	3.17887957821062e-66	RAPGEF1
FBXL20	569.605126625019	2.24440995351297	0.108837871215609	20.6215899708914	1.75688868135792e-94	1.07486449525477e-92	FBXL20
TNFAIP2	379.787041755044	2.24331184922392	0.188842250783784	11.8792899359816	1.51650061915186e-32	1.85559015759422e-31	TNFAIP2
BX004987.1	11.6325499679476	2.24270969687629	0.73828276413415	3.03773812125564	0.00238360999633924	0.00540669062642869	BX004987.1
LATS2	904.722544320399	2.24262832925517	0.107845994947669	20.7947298399294	4.83066477596696e-96	3.08496942582107e-94	LATS2
EDEM3	520.066285007975	2.2377847414526	0.123072188520279	18.1827004813835	7.07618091648695e-74	2.79664566195524e-72	EDEM3
GRAMD1C	46.5527806831499	2.23748471321441	0.194141057755016	11.5250464743932	9.86589525043946e-31	1.13500464727696e-29	GRAMD1C
RP11-588H23.3	32.3175952198547	2.23725081401944	0.227687355852127	9.82597740505376	8.70256870327285e-23	7.23008084283314e-22	RP11-588H23.3
RP11-923I11.8	718.48585668668	2.23702962726874	0.207400776150681	10.7860234121954	4.00757440120775e-27	4.03660523322176e-26	RP11-923I11.8
FNDC1	27.930673800844	2.23667126110755	0.24743330212001	9.0394916203427	1.57402126241685e-19	1.11923083257395e-18	FNDC1
S100A6	350.879382260747	2.23638725029636	0.237516094838992	9.41572928694521	4.69809491101882e-21	3.59197009067897e-20	S100A6
NPHP3	481.959225788224	2.23573582016208	0.12346870221801	18.1077129669219	2.77020441155203e-73	1.0808743998645e-71	NPHP3
CHPF2	957.123675922897	2.23506052109785	0.129786040598257	17.2211164682672	1.84396526380979e-66	6.11788475270515e-65	CHPF2
PLAU	672.266158014474	2.23504148312702	0.209470186133106	10.6699742067675	1.40665426711466e-26	1.38536877112162e-25	PLAU
SPRED2	965.221092735567	2.23445064040768	0.168890314178607	13.2301881921107	5.8740109851751e-40	9.38798307400765e-39	SPRED2
MAN2A2	607.081854704186	2.23307495146189	0.17734382478186	12.5917829628895	2.34320088153737e-36	3.318449766955e-35	MAN2A2
ST5	886.780444372825	2.23208517908293	0.124374531084127	17.9464811615905	5.11290187588977e-72	1.94290271283811e-70	ST5
PROCR	474.65093242832	2.23184979476921	0.158217930185951	14.1061748952609	3.47945686968832e-45	6.6027658587944e-44	PROCR
TMEM109	1391.37040570215	2.23069693481013	0.134563447060526	16.5772873951926	1.01717654890454e-61	3.04158657194428e-60	TMEM109
HMCN1	842.971411211401	2.22898900420131	0.310878187947041	7.16997554225651	7.50111662817977e-13	3.7045391936716e-12	HMCN1
KCTD21	110.40804087038	2.22828470191199	0.123699650406716	18.0136701646734	1.52194583579033e-72	5.84878431115905e-71	KCTD21
TIMP1	885.620476269057	2.22828170144684	0.173065310808545	12.8753803465092	6.19332300065178e-38	9.21019691735236e-37	TIMP1
ARMCX3	840.663907856021	2.22708231913517	0.0952926203538246	23.3709841419613	8.43371398247673e-121	8.45860035160535e-119	ARMCX3
RP3-331H24.6	11.56120953726	2.22664395181698	0.365933685381358	6.08482913918265	1.16615604016643e-09	4.73301224209779e-09	RP3-331H24.6
RP11-435O5.5	12.7692094472535	2.22318622073814	0.393620258885215	5.64804826620078	1.62279621244717e-08	6.09694622190604e-08	RP11-435O5.5
NCKAP5	66.8019010589159	2.21951629038663	0.454777410818694	4.88044532904798	1.05846554205808e-06	3.43574500547077e-06	NCKAP5
NECAP2	987.900752711513	2.21877543206644	0.0924808289002373	23.9917338377224	3.39203492451804e-127	3.97556890195428e-125	NECAP2
KIAA1217	918.291567890489	2.21795999341931	0.155403638664612	14.2722526478678	3.25879475061456e-46	6.38198024464144e-45	KIAA1217
RP5-1039K5.12	185.180987018091	2.21415647744796	0.201494815548306	10.9886523453361	4.33348137914883e-28	4.51810481895578e-27	RP5-1039K5.12
LINC01128	169.833922204922	2.21415267005439	0.170180235746483	13.0106334636462	1.06455934225781e-38	1.62337339380191e-37	LINC01128
ZNF710	1166.01046295362	2.21379558251468	0.135420633722597	16.3475500125744	4.52823815032568e-60	1.30432019791396e-58	ZNF710
GRIN2A	161.035187210407	2.21306336846709	0.381455103447736	5.80163523430301	6.56713006541822e-09	2.53519067013053e-08	GRIN2A
MAP3K3	1139.05215377959	2.21286615477058	0.106837078231271	20.7125296891813	2.67057306028936e-95	1.66380508990329e-93	MAP3K3
C8orf48	12.4861745884609	2.21167890039324	0.288742486992481	7.65969332546072	1.8637759540473e-14	1.0150063456348e-13	C8orf48
ARHGAP23	2389.50567486313	2.21045997610778	0.145080083626322	15.236136627831	2.03556105419099e-52	4.79721206839001e-51	ARHGAP23
ALX1	13.6755632411476	2.20989888417606	0.53519962297125	4.12911143678957	3.64167879698184e-05	0.000103004118723694	ALX1
CCNG2	386.352884522752	2.20971498514766	0.175094174517077	12.6201513627865	1.63506711194011e-36	2.32960889400317e-35	CCNG2
ARL15	472.821251188751	2.20959501399538	0.144584424743738	15.2823861761851	1.00203417428621e-52	2.39845269103406e-51	ARL15
SLC16A11	12.3931543941303	2.20951120642462	0.359750027199533	6.1417958008913	8.1593707753386e-10	3.34757446375547e-09	SLC16A11
WHAMMP3	64.8561528612119	2.20850807865289	0.196179335326236	11.2575979268166	2.1247132909614e-29	2.33291383957319e-28	WHAMMP3
CASP4	11.4433646556288	2.20572237381875	0.372379045835426	5.92332570397523	3.15495095157890e-09	1.24288409026141e-08	CASP4
GSTO1	1066.78429863758	2.2024782131422	0.224026630286302	9.83132322406257	8.2527201940666e-23	6.86940709487067e-22	GSTO1
SBDS	738.608163417842	2.20104592602594	0.120402013202888	18.2808066698768	1.17672754333493e-74	4.69922918415348e-73	SBDS
CREB3L1	367.578325358435	2.19944666190702	0.303543991436354	7.24589095471585	4.29605657487851e-13	2.15295495782329e-12	CREB3L1
PICALM	1983.99564224781	2.1962276773527	0.0883043137511832	24.871125588961	1.5280915528306e-136	2.124741845504e-134	PICALM
UBE2Q2P1	76.7990115757204	2.19492852859115	0.169340922788843	12.9615954161776	2.02001983407878e-38	3.04997071690374e-37	UBE2Q2P1
RNASE4	29.8882935224062	2.19354154844526	0.256660712107214	8.54646404755923	1.26916942630521e-17	8.2045420014109e-17	RNASE4
LINC00909	12.094641253533	2.19320427107546	0.653143637875048	3.35792028566776	0.000785312568082864	0.001903542904727	LINC00909
MPZL1	2672.22705124079	2.19296737446621	0.0995643031410458	22.025638760908	1.63586909433337e-107	1.32034922415984e-105	MPZL1
PCDHGB7	495.629613041067	2.19139898500836	0.206889295431932	10.5921332490078	3.24119895283077e-26	3.14656540676272e-25	PCDHGB7
ABHD17A	2207.12077530321	2.18926789734467	0.101388025149353	21.592963213552	2.09162694578687e-103	1.51618171259764e-101	ABHD17A
SERINC1	1611.82696540703	2.18836299768671	0.0912785593271088	23.9745567175795	5.12486984820292e-127	5.96082770557138e-125	SERINC1
SMIM17	11.2884031977993	2.18768891282372	0.409993281084421	5.33591405946297	9.50644235123373e-08	3.37044589156514e-07	SMIM17
CDH8	131.091368572505	2.18703771874438	0.343639737706158	6.36433298821362	1.96140209310688e-10	8.36110507638511e-10	CDH8
FERMT3	46.179135155321	2.18554611722114	0.318360497442736	6.86500409057269	6.64893478768941e-12	3.10710227857346e-11	FERMT3
PRKAA1	837.053743602659	2.18440603275495	0.107309114901224	20.3562021247277	4.0909213324991e-92	2.36115629360656e-90	PRKAA1
RELL1	233.652417838218	2.17855829924758	0.148927791229741	14.6282858374423	1.85399540982434e-48	3.90590355279109e-47	RELL1
MYH9	24026.6957232968	2.17680574404418	0.0771108065353511	28.2295808052045	2.5354277843813e-175	5.74509154994251e-173	MYH9
ZADH2	333.287537946544	2.17489332701608	0.284721109817362	7.63867957810079	2.19460706482334e-14	1.18988000909156e-13	ZADH2
GS1-114I9.1	13.0582704410349	2.17369007046589	0.432864674333924	5.02163886163888	5.12324441048916e-07	1.71129118275675e-06	GS1-114I9.1
RP11-235E17.6	20.2481310877283	2.17240051830475	0.297832390900076	7.29403713189006	3.0080247649157e-13	1.51836621423988e-12	RP11-235E17.6
MAP1LC3B	1454.01859169239	2.16944310744898	0.147108004781744	14.7472811603125	3.20311019925174e-49	6.96892894702068e-48	MAP1LC3B
SEC14L2	121.993326075646	2.16915143414769	0.208966646798459	10.3803715443631	3.04587467133185e-25	2.83632591159943e-24	SEC14L2
IL11RA	163.903359814059	2.16478419665207	0.272091815589218	7.95607979594757	1.77575898898375e-15	1.02472113701213e-14	IL11RA
FAM161B	31.0745425016038	2.16421974994099	0.261696266747216	8.26996799320607	1.33994981341372e-16	8.22248039966414e-16	FAM161B
TMC7	180.982083855524	2.16397359186137	0.143938125141851	15.0340543183314	4.39276741679028e-51	1.00055662903659e-49	TMC7
SNCG	173.4737873679	2.16344561491548	0.271024809995153	7.98246335807474	1.43441396470653e-15	8.31981857800014e-15	SNCG
SPHK1	118.198885576463	2.16296408164811	0.348967161550814	6.19818802444295	5.71168840730555e-10	2.36492350270001e-09	SPHK1
TNK2-AS1	17.1550606853662	2.16255156932353	0.355093328565596	6.09009349192559	1.12844768516125e-09	4.58361634432117e-09	TNK2-AS1
REEP3	776.20153295097	2.16212036831227	0.104865903455189	20.6179539495044	1.89400549981834e-94	1.15643968541803e-92	REEP3
GP1BB	11.7878383943548	2.16100550637513	0.624362053159847	3.46114164920569	0.000537889708791138	0.00132886821126804	GP1BB
TERF2IP	610.724061686343	2.15978287465408	0.113524636475192	19.0247944561888	1.06303380246723e-80	4.93447708914605e-79	TERF2IP
RAB9B	40.2003071775765	2.15919144292556	0.396336309349774	5.44787694689873	5.09746031740551e-08	1.8464335240904e-07	RAB9B
TMBIM1	644.130998273824	2.15857702839167	0.179031849722203	12.0569442350121	1.78275382949712e-33	2.27132193437389e-32	TMBIM1
ADAM9	813.202209617554	2.15687096315939	0.214399857460665	10.0600391656282	8.29653351454156e-24	7.26570169509953e-23	ADAM9
PYGO1	65.6315750080204	2.15677314762753	0.25373783837404	8.50000599614233	1.89580903511399e-17	1.21070560300912e-16	PYGO1
ABCA6	11.5813749338249	2.15642023473951	0.405467637632533	5.31835351233095	1.04710473608062e-07	3.69701452870569e-07	ABCA6
TNFSF4	14.6642029983628	2.15627575787509	0.355390944880135	6.06733454788036	1.3005047820459e-09	5.26640737129786e-09	TNFSF4
AC026348.1	15.9086010968094	2.15618892435282	0.714060672384612	3.0196158502221	0.00253095477058445	0.00571295059269321	AC026348.1
RP11-147L13.12	11.5570625948946	2.1546238848293	0.294958223549195	7.30484425524057	2.77588084272391e-13	1.40423672860798e-12	RP11-147L13.12
COL1A2	3574.81694816393	2.15453374607051	0.675086559472229	3.19149258097346	0.00141539745982897	0.00331396925343805	COL1A2
USP53	553.721057250345	2.15404322175692	0.144806237541941	14.8753483159386	4.76498734915824e-50	1.05777186509979e-48	USP53
ADORA2A	152.613148381473	2.1538486831376	0.28275867732183	7.61726820742668	2.59100607910961e-14	1.39786377354432e-13	ADORA2A
RIT1	404.947173744931	2.15371102257465	0.146256383522418	14.7255864715439	4.41621742953349e-49	9.52694578063677e-48	RIT1
PLEKHG5	834.722384310651	2.15320830458367	0.147052215451917	14.642474429688	1.50490071518576e-48	3.18140379250397e-47	PLEKHG5
ORAI2	1278.85117808208	2.1513617369263	0.109274113499092	19.6877528266946	2.74604228846254e-86	1.42134405421437e-84	ORAI2
FOXK1	1182.84053844768	2.15060212461818	0.164474582415866	13.0755895107275	4.54030351635981e-39	7.00746138069861e-38	FOXK1
VPS13C	582.406817194446	2.15058647938623	0.212663848251393	10.1126096281489	4.85729034314965e-24	4.31179662208206e-23	VPS13C
TRPM4	466.084406406696	2.15055855090367	0.134090803037286	16.0380764541001	6.92667257791122e-58	1.8800968425759e-56	TRPM4
LMNA	1409.78819454368	2.15046083178427	0.14764070208232	14.5655012571346	4.65557117032668e-48	9.65518115934191e-47	LMNA
RP11-460E7.8	18.3039187384459	2.14860780306202	0.352381633300923	6.09738873997208	1.07815108921636e-09	4.3874739682225e-09	RP11-460E7.8
TMEM65	711.10327375625	2.14817226094735	0.132312270528828	16.2356238946055	2.82362440426493e-59	7.9681430374967e-58	TMEM65
CD36	14.3927924738249	2.14446176469609	0.484540848481812	4.42576053477271	9.61030879137262e-06	2.86977104576424e-05	CD36
FLRT2	346.098726860275	2.14278225699681	0.405800671112605	5.28038125496894	1.28915351536119e-07	4.51255361424635e-07	FLRT2
UBTD1	664.482039560766	2.14274915146596	0.123117684555605	17.4040728527364	7.68399967361476e-68	2.61461123488182e-66	UBTD1
RP5-1142A6.9	76.3395850344251	2.14256788882369	0.17424717810931	12.2961411029543	9.50055662945731e-35	1.27131245535914e-33	RP5-1142A6.9
SLC35D3	16.0933490120216	2.14198586014217	0.506406281080736	4.22977743398225	2.33922629929882e-05	6.73286907184333e-05	SLC35D3
NBL1	396.262173258756	2.1410644947114	0.295600311314353	7.24310635936548	4.3852273774144e-13	2.19692278865225e-12	NBL1
SNX14	574.229721628411	2.1369909902348	0.0922522498700845	23.1646490274681	1.03487949643538e-118	1.01464627551148e-116	SNX14
B2M	1295.34591781964	2.13543034209192	0.120303427811149	17.7503698850885	1.71222591777686e-70	6.23535605057074e-69	B2M
LEPROT	840.265848436772	2.13431919541061	0.0871295501662432	24.4959280902786	1.63236172568272e-132	2.10691751850778e-130	LEPROT
IL4R	997.368648324378	2.13255993373658	0.11961633239039	17.8283340670953	4.25924399883934e-71	1.57355403290453e-69	IL4R
ITFG1	578.487234597649	2.1312115566889	0.0874224535518378	24.3783086621469	2.90525115380316e-131	3.67238152044788e-129	ITFG1
B4GALT1	967.691379318219	2.12885719846974	0.0970443757848417	21.9369456627724	1.15395646615216e-106	9.05116110246014e-105	B4GALT1
MAP1B	6081.82128215079	2.12757742916326	0.131974789681955	16.1210897497204	1.81382320536481e-58	5.02580179819834e-57	MAP1B
RGS12	952.195632072511	2.12697323621628	0.148127483858054	14.3590722046861	9.34700678873856e-47	1.85665543939943e-45	RGS12
CCDC50	1018.71310144999	2.1262596456353	0.108214570633129	19.6485522531321	5.94854405739938e-86	3.06340004572133e-84	CCDC50
EHBP1L1	238.544932591885	2.12584704377716	0.233078989903566	9.120715018787	7.46303027176621e-20	5.39065161778816e-19	EHBP1L1
BCHE	119.896156322235	2.12571537869352	0.503617724780323	4.22089071551395	2.43338893013172e-05	6.99402117567692e-05	BCHE
SYDE1	494.875458867155	2.1249717247993	0.129976556924687	16.3488845610104	4.43015429861676e-60	1.27727068798008e-58	SYDE1
APLP2	15647.6931076063	2.12373980397106	0.128946902746413	16.4698783665057	6.03916821251321e-61	1.77632841943057e-59	APLP2
SPOCD1	59.7580752504421	2.12350636828362	0.470459964870128	4.51368134772066	6.37119215972648e-06	1.93328804846774e-05	SPOCD1
VPS37B	783.502954960168	2.12190561806944	0.208689274668864	10.1677751357196	2.76144086966095e-24	2.47502127755431e-23	VPS37B
SPACA9	35.3841253514556	2.11981365514746	0.205589857484905	10.310886349552	6.29183363164145e-25	5.77979551927663e-24	SPACA9
MAFB	217.67938383141	2.11859576162365	0.337372694869867	6.27968947647304	3.39249919665078e-10	1.42354664506923e-09	MAFB
CNOT6L	151.294138311778	2.11844170996196	0.26153002148841	8.10018558445246	5.48754108511818e-16	3.26774151827458e-15	CNOT6L
GNS	1337.459209687	2.11766924260869	0.0921567997534773	22.9789798286565	7.56432208909813e-117	7.05465282638756e-115	GNS
ADA	583.291763486854	2.11729108287903	0.23777048625695	8.90476827553335	5.34976811518776e-19	3.70750807982768e-18	ADA
ZMAT3	490.860434914255	2.11680609639211	0.239813758246916	8.82687512120392	1.0764087244285e-18	7.34985332148838e-18	ZMAT3
MAP1A	283.381061297822	2.11678006630716	0.273441492121173	7.74125407920582	9.8440951372997e-15	5.4493461862106e-14	MAP1A
TNFRSF11B	25.8388861466223	2.11363309443501	0.371366803182661	5.69149712984818	1.25930273440632e-08	4.76758300067938e-08	TNFRSF11B
RP11-395L14.18	13.5897347038239	2.11209266163864	0.434603429244902	4.85981591380509	1.17494953385241e-06	3.80053994295708e-06	RP11-395L14.18
DUSP3	1127.26607356869	2.11200392103841	0.0960713315214845	21.9837061440759	4.12384322666732e-107	3.28511365374358e-105	DUSP3
CTD-3203P2.3	14.2350511988124	2.11182621141217	0.276567812054369	7.63583511662238	2.24361308461311e-14	1.21537319387843e-13	CTD-3203P2.3
MYADM	1926.19776721388	2.1118124063909	0.10595649313193	19.930939048364	2.19406546568513e-88	1.17955118796675e-86	MYADM
ZNF654	169.177327086203	2.11134757675387	0.133886062512103	15.7697338852056	5.0261104230212e-56	1.31521572147321e-54	ZNF654
GAS2	16.1824936299351	2.11001889298126	0.341153565876944	6.18495335834291	6.21208343166982e-10	2.56620705165131e-09	GAS2
EVI5	258.640688787787	2.1086956417391	0.15327351323043	13.7577301994044	4.5767144883219e-43	8.13017980242549e-42	EVI5
CNTN4	39.764445835318	2.10724943583657	0.565204609712214	3.72829485044278	0.000192779749464578	0.000501371581033962	CNTN4
FRMD4A	1113.24883826012	2.10664313474612	0.14143424330666	14.8948591620663	3.55933853730874e-50	7.94166052926874e-49	FRMD4A
VAMP3	1094.45932482582	2.10660271670774	0.0702169091971409	30.0013592280635	9.42088153038015e-198	3.03352385278241e-195	VAMP3
TUBA1A	8810.52335299746	2.10479577142531	0.166944859108366	12.6077303767651	1.91426575482546e-36	2.71728025244134e-35	TUBA1A
DUSP27	15.2884110128354	2.10225995033739	0.547584468587269	3.83915189516072	0.000123460036759078	0.000327918948029886	DUSP27
EMP3	156.698197456144	2.1018677261052	0.320974372874217	6.54839732930604	5.81578183689193e-11	2.56346925634761e-10	EMP3
DNM1P51	32.9740167560396	2.10057064014115	0.404578010177962	5.19200398266127	2.08042552282272e-07	7.17477077149346e-07	DNM1P51
CTB-13F3.1	33.9013804872203	2.09890381836621	0.315246800311009	6.65797025154742	2.77634950333909e-11	1.24986801040681e-10	CTB-13F3.1
SASH1	1392.24323538979	2.09872171203577	0.145459046699442	14.4282652723023	3.43615184826905e-47	6.91070907551283e-46	SASH1
MXD4	1230.92471723845	2.09816019392946	0.195146875567184	10.751697601262	5.81808289228998e-27	5.82760824083662e-26	MXD4
SCARF2	641.322117578435	2.09699119904522	0.314207159385375	6.67391285146771	2.49071558338025e-11	1.12459025380962e-10	SCARF2
SPSB1	223.144979437354	2.09623944748378	0.366025754963584	5.72702718062104	1.02205798520108e-08	3.89252412441498e-08	SPSB1
TMSB10	13144.1797923639	2.09246527602199	0.149661545381873	13.9813154453464	2.02706364652962e-44	3.75805314832369e-43	TMSB10
C2CD2L	56.8261242484022	2.09178566219819	0.1587683194647	13.1750822157142	1.22094360877143e-39	1.92916658018171e-38	C2CD2L
ST8SIA2	155.484564758681	2.09109703431628	0.261773589971478	7.98818946763927	1.3693488735854e-15	7.95207277581897e-15	ST8SIA2
PTTG1IP	4454.56722048508	2.08963953622213	0.10170210718689	20.5466690319619	8.242877753192e-94	4.93443503855466e-92	PTTG1IP
NEK7	299.088568724085	2.08940780589456	0.226957807402494	9.20615082515816	3.3802934777515e-20	2.48207339136866e-19	NEK7
ZNF862	124.076479571251	2.0870303956574	0.277493558039178	7.52100484928281	5.435683320025e-14	2.87777003737564e-13	ZNF862
CSPG4P11	30.7867127608313	2.08687285533825	0.312881043532992	6.66986031423855	2.56047011029371e-11	1.15540316674855e-10	CSPG4P11
RP11-536C5.7	23.7438460960444	2.08651258584357	0.279976878421637	7.45244606485448	9.16253201175013e-14	4.78705131066501e-13	RP11-536C5.7
RP11-147L13.13	31.9356853516162	2.08563379477735	0.219532885106002	9.50032517347135	2.09235897367568e-21	1.62697663967308e-20	RP11-147L13.13
RP11-1166P10.1	49.6962920953999	2.0820215011287	0.198816660078736	10.4720675837938	1.16079497605912e-25	1.10104552922941e-24	RP11-1166P10.1
LIPA	802.868587828382	2.08152990476472	0.149459846030199	13.9270175906922	4.34107388159601e-44	7.95646794715531e-43	LIPA
TBRG1	855.867658212432	2.08138231641434	0.139512233209872	14.9189950481493	2.47980016474783e-50	5.5654502596945e-49	TBRG1
PPP2R5B	164.215154131047	2.07241781853177	0.143439578843257	14.4480194047167	2.57998569016304e-47	5.20592099354138e-46	PPP2R5B
ASXL1	991.548184266305	2.07081164222166	0.127406309345514	16.2536035527551	2.10612577532434e-59	5.95437961803805e-58	ASXL1
FBN2	4262.82601262046	2.06941563539549	0.311205351805751	6.64967881621515	2.93733290328236e-11	1.32020296079059e-10	FBN2
BIRC3	11.3131361885521	2.06867713348307	0.484734805518228	4.2676471958135	1.97545421483387e-05	5.7257101034459e-05	BIRC3
RALGDS	757.015586874387	2.06722069991401	0.112777056807076	18.3301529445863	4.75565919157805e-75	1.91667476509055e-73	RALGDS
SLC2A6	540.070639546799	2.06637071607671	0.137550810138522	15.022599387061	5.22191132129111e-51	1.18676275867976e-49	SLC2A6
WHAMM	195.600149582528	2.06536711949848	0.0987520483350077	20.9146762454173	3.93691383174986e-97	2.55148716341585e-95	WHAMM
PHLDA3	597.031944029364	2.06433625789042	0.242998508482998	8.49526308115117	1.97485088992278e-17	1.26039408977129e-16	PHLDA3
DAPK2	129.484341452038	2.06171788964476	0.210123427532794	9.81193726874167	1.00029435462675e-22	8.2789513820434e-22	DAPK2
BAIAP2-AS1	457.430776219991	2.06158323952264	0.107935065975659	19.1002175325261	2.5143743498274e-81	1.18512652328537e-79	BAIAP2-AS1
MOB3C	118.473959092894	2.0607067865277	0.249039714809908	8.27461109205267	1.28875564820269e-16	7.91150617670488e-16	MOB3C
RP11-47I22.4	14.5829775541763	2.06013411201437	0.655122395485842	3.14465529832264	0.00166282628794177	0.00385698029634052	RP11-47I22.4
RECK	379.748081747313	2.05998341673531	0.105264120614063	19.5696634780997	2.80527707865757e-85	1.42547218996902e-83	RECK
C22orf23	47.4591235323885	2.05844732671938	0.274745374304222	7.49220012141164	6.77285467033645e-14	3.56717672805771e-13	C22orf23
FOSB	32.3692262032741	2.0579100197408	0.286469081075125	7.18370726787482	6.78460515770983e-13	3.3588132671038e-12	FOSB
TLE2	387.666853687092	2.05525217161951	0.264558988431868	7.76859702934945	7.93602021933773e-15	4.41869054440373e-14	TLE2
ABC7-42404400C24.1	20.2029072119827	2.05459751973804	0.666614752697651	3.08213628849873	0.00205520716489147	0.00470927244749288	ABC7-42404400C24.1
SLC27A3	746.937710607132	2.05152507044049	0.192536286488232	10.6552645626407	1.64775482411468e-26	1.61813226547891e-25	SLC27A3
PCSK1N	105.752233435461	2.05133705002848	0.387806134651513	5.28959412122719	1.22588086824875e-07	4.29697441958626e-07	PCSK1N
ANKRD36B	148.187524381233	2.04943840929573	0.20392135786423	10.0501410482968	9.17360239685475e-24	8.0085758367519e-23	ANKRD36B
TXNDC5	6645.81672158752	2.04942371917904	0.0780371006445855	26.2621714831898	5.19004846426553e-152	8.67560560228867e-150	TXNDC5
DDX60L	43.1287467523178	2.049093714289	0.282678470089964	7.24884959804992	4.20326308200127e-13	2.10783307669539e-12	DDX60L
MYL12A	3485.13791113322	2.04896941758189	0.103495492853224	19.7976681022015	3.11796688067968e-87	1.63599668747841e-85	MYL12A
CD164	2242.05550107092	2.0489490100434	0.101955964249807	20.0964114764603	7.9326544008622e-90	4.36438665687724e-88	CD164
FYN	2077.56522449629	2.04888690372485	0.178662886546314	11.4678932112391	1.91259013059363e-30	2.1781880899054e-29	FYN
ANKRD33	12.6453944104896	2.048733638922	0.524368476383212	3.9070495866818	9.34299851965317e-05	0.000252230451607264	ANKRD33
MUC20	10.4231829191045	2.04802335190886	0.515702293441933	3.97132876458589	7.14728647163209e-05	0.000195541984766323	MUC20
PHOSPHO1	17.4610657130349	2.04798144447867	0.277626757901803	7.37674372584448	1.62207806815544e-13	8.34640338181245e-13	PHOSPHO1
MAPK12	519.16885755329	2.04626684665693	0.12485768452404	16.3887938051818	2.29962521213513e-60	6.70596141460569e-59	MAPK12
ACSS1	49.7101304223606	2.0452142504669	0.353598336674036	5.78400416049548	7.29431367654865e-09	2.80670509893865e-08	ACSS1
CARD8	461.284906657556	2.04004050484043	0.214584744375724	9.50692236195716	1.96386669910892e-21	1.52822900854087e-20	CARD8
MYL12B	2901.16312278875	2.04001543603481	0.109971295083435	18.550435679484	8.08936651966721e-77	3.39908958566786e-75	MYL12B
PDLIM7	1893.52973882193	2.03897467885941	0.158821075623378	12.8381870658939	1.00193341917745e-37	1.47920575736671e-36	PDLIM7
MFSD1	193.345850849598	2.03887668156432	0.129198632351735	15.7809463184843	4.20831068405175e-56	1.10310388881871e-54	MFSD1
SLC25A20	127.278526377448	2.03876364461279	0.148713285001461	13.7093578733922	8.92441393304296e-43	1.57347447960682e-41	SLC25A20
DNAJB9	217.207861173845	2.03604626408074	0.131388736168604	15.4963532145404	3.67148301741271e-54	9.16073943741068e-53	DNAJB9
P3H1	1519.11883504657	2.03524185640769	0.0896377721452292	22.7051811719532	3.98190213281722e-114	3.61443282619818e-112	P3H1
ZNF624	50.8238275088981	2.03457544930697	0.205068334252482	9.92145109445314	3.35837645411734e-23	2.85131101114209e-22	ZNF624
ANXA6	3099.78821959039	2.03432627763493	0.140515423859648	14.4776012608188	1.67853402588038e-47	3.40719016932189e-46	ANXA6
RP1-191J18.66	46.3685594203786	2.03233171018561	0.204737824470465	9.92650828171126	3.19239207312477e-23	2.71340020886043e-22	RP1-191J18.66
RAI2	41.2409150497381	2.03045335197949	0.282474371698176	7.18809759544851	6.57002947964674e-13	3.25680119563108e-12	RAI2
CTBS	70.2751392046375	2.02944484215611	0.214709065769711	9.45206870925898	3.3219923422811e-21	2.55840246098638e-20	CTBS
CDH11	436.857951235299	2.02898230715382	0.402089516116257	5.04609602048709	4.50928851776276e-07	1.5133201948257e-06	CDH11
SYNJ2	771.627069614175	2.02808314385119	0.166983969246213	12.1453763077151	6.07026625071166e-34	7.89026373724121e-33	SYNJ2
BTN2A1	460.960253642622	2.02785872199156	0.085987426776608	23.5832004516178	5.73265453549118e-123	6.08895493891233e-121	BTN2A1
GRK4	58.9314703027055	2.02684681875325	0.175853389585188	11.5257762362971	9.78265266646528e-31	1.12585156157702e-29	GRK4
GALNT4	185.898228907825	2.02582762221937	0.197773272747119	10.2431819733785	1.2698977218268e-24	1.15338988452143e-23	GALNT4
CALCOCO1	417.582765439881	2.02203855468876	0.169746063462431	11.9121381282358	1.02319401554675e-32	1.25903076973352e-31	CALCOCO1
RP5-894A10.6	49.7310921035303	2.02013803231427	0.295019398763436	6.84747525342948	7.51646890924799e-12	3.50127583270742e-11	RP5-894A10.6
CCDC159	56.0416480340203	2.0193442613343	0.179349380495637	11.2592764789808	2.08463164206114e-29	2.28972646070558e-28	CCDC159
RPL23AP53	27.2008958620466	2.01890369930423	0.259179214173238	7.78960498720693	6.7219009061654e-15	3.75635638873949e-14	RPL23AP53
TEP1	514.058108699225	2.01745955598852	0.138332426570501	14.5841405808083	3.54356291446035e-48	7.38551164134859e-47	TEP1
RP1-151F17.2	11.22647044759	2.01703925220674	0.373002105782559	5.40758140754994	6.38815097524659e-08	2.2952024704345e-07	RP1-151F17.2
MARCH9	147.105152764417	2.01621650693056	0.222061037359765	9.07955997550376	1.09014673647769e-19	7.7860351783452e-19	MARCH9
ZNF117	402.865512866676	2.01616915474894	0.249755767978574	8.07256293244807	6.88376704609264e-16	4.06907118724587e-15	ZNF117
TES	1023.49456476325	2.01507189127954	0.177362119350094	11.3613431022551	6.51354423348409e-30	7.27718473711754e-29	TES
TBC1D12	115.715731354704	2.01455021495711	0.120075248104836	16.7773978963444	3.57146251366408e-63	1.11027477940024e-61	TBC1D12
MEF2A	651.997835735362	2.01435004439768	0.0844784502436497	23.8445430590637	1.15363967603761e-125	1.2926680472524e-123	MEF2A
ADAMTS10	508.152933122576	2.01433474973942	0.175231571507422	11.4952729831228	1.39339817717222e-30	1.59285486769891e-29	ADAMTS10
NBPF9	583.70261574473	2.01189897864466	0.288659681791155	6.96979559514744	3.17401806554646e-12	1.5097685060654e-11	NBPF9
RELA	623.68028566715	2.01045133504011	0.0823478739984425	24.4141255556656	1.21077408045771e-131	1.54323246338338e-129	RELA
GAS2L1	388.067817537626	2.01023551791894	0.218693366290058	9.19202786998446	3.855041632495e-20	2.82254005596032e-19	GAS2L1
BCO2	17.24606378112	2.00755153353779	0.466367679752696	4.30465407594786	1.67246860908095e-05	4.88408732713951e-05	BCO2
HTR7P1	78.2889277632632	2.00685437446014	0.236779244897484	8.47563465847284	2.33801403008058e-17	1.48659008896622e-16	HTR7P1
ZBTB38	416.600057187444	2.0067646797065	0.139985414113359	14.3355269719846	1.312465064963e-46	2.59188549626973e-45	ZBTB38
TMC6	1413.7632189316	2.00416660004523	0.103452793600523	19.3727644299698	1.31029901301938e-83	6.42340493722161e-82	TMC6
RENBP	186.857686269333	2.00354387346098	0.240386954172384	8.33466142270021	7.77202726177431e-17	4.82341882608391e-16	RENBP
TNFSF15	23.0438783021847	2.00306554822417	0.475701041217417	4.21076553269236	2.54506785848662e-05	7.30334200667032e-05	TNFSF15
TTC28	982.534120356371	2.00255381547439	0.147333172404893	13.5920090688815	4.46649359225022e-42	7.61594420217024e-41	TTC28
HYI	319.105616145902	2.00205474512281	0.129918988026094	15.4100241661419	1.40159422081131e-53	3.4327275592168e-52	HYI
ATG4C	106.097775208768	-2.00180403500551	0.135977040558425	-14.7216326137455	4.68218424168843e-49	1.0079381840482e-47	ATG4C
GSG2	164.626227453854	-2.00193595894751	0.327896857041816	-6.10538318972727	1.02554335604038e-09	4.18061983758998e-09	GSG2
PRKCZ	272.406144327858	-2.00269940701266	0.212978626137762	-9.40328822347292	5.28839743004195e-21	4.03421639364048e-20	PRKCZ
PWAR5	94.9810793771487	-2.00421333610323	0.294850606981812	-6.79738582402465	1.06534516891294e-11	4.92205236626593e-11	PWAR5
PSIP1	3353.56046565965	-2.00537784915115	0.120971362982024	-16.5772939951842	1.01706486369363e-61	3.04158657194428e-60	PSIP1
ARHGAP22	110.977363171271	-2.00655155418699	0.16396891133549	-12.2373902335758	1.96241576217839e-34	2.58862864014821e-33	ARHGAP22
SYTL1	60.9260696470804	-2.00822115259199	0.212163680883155	-9.46543321756367	2.9234668131759e-21	2.25830428825886e-20	SYTL1
CABYR	79.1106004304074	-2.00896266318913	0.178982623117173	-11.2243447335887	3.09673462052733e-29	3.37354387613715e-28	CABYR
ZNF219	1060.67091619459	-2.00918896025525	0.202179343017535	-9.93765698447737	2.85462319669439e-23	2.42968624337455e-22	ZNF219
C20orf27	508.245840686936	-2.01104346335591	0.151620712247586	-13.2636460648728	3.76153200491125e-40	6.04651939202497e-39	C20orf27
ROR1	806.882379124501	-2.0113020255545	0.242777301804532	-8.28455547781753	1.18551042957502e-16	7.28939980717588e-16	ROR1
SNAI3	52.1620881889182	-2.01206630523659	0.216178158906167	-9.30744491218434	1.30944389845767e-20	9.78643754063525e-20	SNAI3
ATXN7L1	293.470126796023	-2.01224690744089	0.131799645006378	-15.267468340628	1.25969469506911e-52	2.99642773889301e-51	ATXN7L1
TMEM130	44.0563960078252	-2.01347883620161	0.45514399513851	-4.42382818999702	9.69671449573389e-06	2.89416037100692e-05	TMEM130
WDR72	25.2180566024907	-2.0135255850812	0.380832845414876	-5.28716367121036	1.24227480724259e-07	4.35344098448285e-07	WDR72
USP43	64.6528437401627	-2.01375127878474	0.276837530399399	-7.27412672652966	3.4866855951526e-13	1.75510469566757e-12	USP43
HMGB3	2834.56135928128	-2.014343442395	0.149434623606999	-13.4797638845235	2.05764261460387e-41	3.46413250306727e-40	HMGB3
SLC16A1	3750.53490899985	-2.01450301774434	0.116402792586969	-17.3063117557014	4.21569272392512e-67	1.41712132335021e-65	SLC16A1
MFAP4	34.8121261294245	-2.01451396729703	0.543205262960811	-3.70856857372232	0.000208434215919366	0.00054001885872562	MFAP4
CCDC114	16.6101987692562	-2.01761634275044	0.345286201327631	-5.84331587822703	5.11718522950629e-09	1.99077573662212e-08	CCDC114
CGNL1	1082.95686901246	-2.01837224895611	0.261479371020022	-7.71904965612587	1.17200241687871e-14	6.45392510032759e-14	CGNL1
IL17RE	47.1097867530972	-2.01890040915619	0.271489458285005	-7.43638600890642	1.03477178170875e-13	5.38785851956948e-13	IL17RE
PLEKHF1	77.0918425257573	-2.01928498481424	0.153027309014998	-13.1955857932282	9.30288856877639e-40	1.47754600892456e-38	PLEKHF1
LAMC2	103.964348212897	-2.01942853743906	0.391194336725916	-5.16221311980275	2.44047212621331e-07	8.35897909986174e-07	LAMC2
KIAA1522	805.021702488742	-2.02143603859554	0.266261377960483	-7.5919235980802	3.15190858272327e-14	1.69063446511494e-13	KIAA1522
ITPK1	1104.08787504627	-2.02196282292239	0.110760712877595	-18.2552348246161	1.88000768778294e-74	7.48820770433335e-73	ITPK1
FOXO4	315.749556022507	-2.02205686041513	0.271144220161194	-7.45749571653427	8.81824291226989e-14	4.61347786362811e-13	FOXO4
ZNF57	44.1279170668114	-2.02237013905278	0.22525508204351	-8.97813323768711	2.7539945554078e-19	1.93399204430498e-18	ZNF57
STXBP5L	51.8711017738664	-2.02280498928024	0.279809674017021	-7.22921749001855	4.85784927350826e-13	2.42575268162941e-12	STXBP5L
ZNF483	404.770175774897	-2.02397864846052	0.172821676467276	-11.7113702970227	1.11463457337712e-31	1.32362855588532e-30	ZNF483
PYCR1	981.211674136808	-2.02422495603451	0.16886882171599	-11.9869667796873	4.15855659432002e-33	5.21353468115777e-32	PYCR1
CEP70	117.37015673886	-2.02476628066814	0.198967621907155	-10.1763606624045	2.5284123733301e-24	2.26815643695506e-23	CEP70
RP11-229P13.23	24.2438134544663	-2.02623583990775	0.630235196184827	-3.21504710015199	0.0013042312060715	0.00306777643934849	RP11-229P13.23
MCM7	3928.59459149803	-2.02678353152305	0.203654429097801	-9.95207195100934	2.4698647907825e-23	2.10865654340041e-22	MCM7
LIX1	12.4046296821592	-2.02801277331203	0.644033116260803	-3.14892623082254	0.00163871556150515	0.00380509405089133	LIX1
ZNF726	77.5182538809993	-2.02875815796513	0.237421342353324	-8.54496962175367	1.28570089698719e-17	8.30789827605367e-17	ZNF726
KCNH8	19.463782311749	-2.03004429641359	0.496350243595324	-4.08994318549925	4.31478868026713e-05	0.000121080071304808	KCNH8
KCNAB3	23.5685677039987	-2.03185209005496	0.341356331815365	-5.95229061447133	2.64415309282034e-09	1.04813584436146e-08	KCNAB3
KIF22	1077.65730739892	-2.03277544809668	0.233324899103021	-8.71220969519906	2.98007750626228e-18	1.98693484996868e-17	KIF22
TMEM51-AS1	11.661122647868	-2.03394067360846	0.336106028963254	-6.05148524078047	1.43516435799576e-09	5.79025029162361e-09	TMEM51-AS1
CCNA2	1065.69852221715	-2.03404177480133	0.388198435674619	-5.2396959592754	1.60841371469638e-07	5.59360795049594e-07	CCNA2
ADSSL1	76.9390567713524	-2.0344419482294	0.310163888557512	-6.5592482661055	5.40797025309182e-11	2.38784367843647e-10	ADSSL1
DSCC1	291.70811057706	-2.03453018931563	0.26679015076758	-7.62595689331894	2.42230771513268e-14	1.31008474197151e-13	DSCC1
SLC37A4	417.254167303895	-2.03516166490776	0.179604579170018	-11.331346195696	9.17831069808885e-30	1.01763147609474e-28	SLC37A4
BHLHB9	151.786549145855	-2.03530892281619	0.144298703922829	-14.1048316269332	3.54634672298038e-45	6.72552673626596e-44	BHLHB9
IRF2BPL	1246.67303521116	-2.03544021399407	0.19276886397621	-10.5589677295876	4.61711137546215e-26	4.44842321182322e-25	IRF2BPL
CPVL	292.019353192714	-2.03677328029016	0.161446259886769	-12.6157972424921	1.72800039130373e-36	2.4597269413672e-35	CPVL
FUT2	35.6652058850323	-2.03809012747682	0.247610877011501	-8.23102018810811	1.85625679052553e-16	1.13226112108028e-15	FUT2
IRF4	16.2853081455347	-2.03812010702368	0.347068616002259	-5.87238376808582	4.29572882177633e-09	1.6790997272954e-08	IRF4
EAF2	20.6770887367997	-2.03821629031311	0.289543430813557	-7.03941472471382	1.93048985075116e-12	9.28809130771911e-12	EAF2
RALGPS1	171.848748210307	-2.03982316850847	0.155240079384428	-13.1397972520818	1.9474784250166e-39	3.04879043097532e-38	RALGPS1
PCOLCE	171.412570275483	-2.03995658541673	0.229979771325601	-8.87015659533201	7.30431140602631e-19	5.02561596739417e-18	PCOLCE
PPFIA3	215.647053044496	-2.04042093700293	0.218554747506591	-9.33597169716663	1.00069085204098e-20	7.53597566812743e-20	PPFIA3
KIF15	233.742476684303	-2.04050249107303	0.415370719133215	-4.91248515381899	8.99291945707091e-07	2.93526895211053e-06	KIF15
CCNB1IP1	698.291692674355	-2.04089386295903	0.128525800128496	-15.8792542891669	8.82209837456732e-57	2.35076645712556e-55	CCNB1IP1
FUT1	25.2565793500093	-2.04547569142908	0.531260420930404	-3.8502316582267	0.000118006156731786	0.00031444323470604	FUT1
STEAP2	132.097120596551	-2.0455386732958	0.285574739896765	-7.16288378319196	7.8997319076829e-13	3.89699724328366e-12	STEAP2
RP11-474G23.1	17.0377010030798	-2.04580430381003	0.482950754995993	-4.23605156974443	2.27484552719984e-05	6.55743730465917e-05	RP11-474G23.1
ACVR2B-AS1	23.8863313755333	-2.04726542595321	0.204529241437775	-10.0096465989977	1.38245488865785e-23	1.19630254721481e-22	ACVR2B-AS1
UGP2	2446.48891365074	-2.04806665356656	0.205776489399131	-9.95287002682833	2.45013208756937e-23	2.09239365043961e-22	UGP2
C10orf2	363.850703062337	-2.04922437654818	0.150713993478623	-13.5967757820632	4.18478846909226e-42	7.15954582044364e-41	C10orf2
AL133493.2	34.6834264213848	-2.04985110166938	0.267400409060514	-7.66584878785841	1.77652392484817e-14	9.68006178502058e-14	AL133493.2
LOXL3	108.552366846009	-2.05002066922664	0.261552648901765	-7.83788915093953	4.58183205503296e-15	2.58356207490246e-14	LOXL3
ZNF717	44.0326660737213	-2.0502832193362	0.338489864157174	-6.0571480461943	1.38556060285818e-09	5.59824314376325e-09	ZNF717
SLCO4C1	69.1864372054538	-2.05039034892172	0.348089599246144	-5.89040969153413	3.85239351433128e-09	1.5100553255176e-08	SLCO4C1
MCOLN2	25.4158613287684	-2.05108412827299	0.218006050798793	-9.40838165159928	5.03834369886056e-21	3.84826301493494e-20	MCOLN2
CIB2	321.097557508626	-2.05340699674564	0.159953384726004	-12.8375338869076	1.01042117900673e-37	1.48957994534053e-36	CIB2
E2F7	261.109727273394	-2.05398761949351	0.229084280710809	-8.9660783931588	3.07259314151352e-19	2.15377232353113e-18	E2F7
ELFN2	31.5077171778379	-2.05418083738452	0.481441244385767	-4.26673215338102	1.98357069037036e-05	5.74869042334717e-05	ELFN2
CER1	10.2336311753432	-2.05469846428603	0.473587078258115	-4.33858641549797	1.43402098015804e-05	4.21471000989955e-05	CER1
NUP160	1176.83091627674	-2.05579957485564	0.111671839282244	-18.409292692491	1.10658321085959e-75	4.52545192783356e-74	NUP160
HSD17B4	1149.51676572488	-2.05594724111821	0.139581027456429	-14.7294175905102	4.17286538982576e-49	9.02743651165276e-48	HSD17B4
MYO7A	23.615467552211	-2.05621086995255	0.447019787228041	-4.59982069854909	4.22854744406063e-06	1.3038127841328e-05	MYO7A
NDC1	788.44360012146	-2.05702358234359	0.210359076596932	-9.77863002453203	1.39080276422956e-22	1.14428877239866e-21	NDC1
MEGF10	298.957937659703	-2.05741816044686	0.221236087754857	-9.29964989584615	1.40908896660519e-20	1.05183092944004e-19	MEGF10
AVPI1	56.8895471891321	-2.05911200866006	0.28056371553628	-7.33919567868637	2.14881256887677e-13	1.09571889451476e-12	AVPI1
ANKS1B	20.1534214146461	-2.05997836686826	0.300739774820319	-6.84970376166246	7.40030728332614e-12	3.44821629545996e-11	ANKS1B
TSPEAR-AS2	14.8410565241563	-2.06470891931238	0.44846565686096	-4.60393987304251	4.14572201193587e-06	1.2790482737783e-05	TSPEAR-AS2
TMEM254-AS1	21.1458588057071	-2.06615676971684	0.277530038326377	-7.44480410904939	9.70883745542261e-14	5.06814569558665e-13	TMEM254-AS1
RP11-689P11.2	12.658791526599	-2.06688402806083	0.34646623387903	-5.96561461392653	2.43714901667476e-09	9.68841954776879e-09	RP11-689P11.2
SIPA1L1	721.218130339271	-2.0677134035616	0.205285777597404	-10.0723655957145	7.31960203097842e-24	6.43225010421229e-23	SIPA1L1
PLK1	1207.07676371696	-2.06833792322727	0.344329213754822	-6.00686157492296	1.89148871977455e-09	7.57040951693099e-09	PLK1
MIR4664	12.5145468941105	-2.06998813966734	0.307355559996903	-6.73483225645305	1.64119162023989e-11	7.49426058563044e-11	MIR4664
ZBTB44	909.229554226104	-2.0702734158066	0.103526231089298	-19.9975735040606	5.78178693755353e-89	3.14147180141674e-87	ZBTB44
CDHR1	51.2946872847732	-2.07074771102549	0.366848233671034	-5.64469860002762	1.65470872087609e-08	6.21379078954082e-08	CDHR1
PNMA6A	58.638711691831	-2.0716435270573	0.429860991053546	-4.8193336222017	1.44038514811408e-06	4.61907764763705e-06	PNMA6A
RP11-613M10.6	22.9706185573985	-2.07206698904999	0.26450963011157	-7.83361644782458	4.74033397296149e-15	2.66998372735945e-14	RP11-613M10.6
CECR1	155.671611609768	-2.07271550705875	0.364943578751649	-5.67955055997649	1.35049126842868e-08	5.10081836044368e-08	CECR1
BCRP2	27.2299037978149	-2.07557108445604	0.506793515781804	-4.09549652831323	4.21264540441536e-05	0.00011828972179279	BCRP2
EPB41L4A-AS1	209.751871797111	-2.07637084577482	0.217992550270266	-9.52496240445164	1.65101671611627e-21	1.29035772473165e-20	EPB41L4A-AS1
COCH	79.2946197398361	-2.07658153762698	0.425632759620377	-4.87881040801251	1.06727593627084e-06	3.4639756913024e-06	COCH
SLC29A1	1519.98625177637	-2.07659982186109	0.21180428835067	-9.8043332268278	1.07856960427495e-22	8.90751733120163e-22	SLC29A1
GLI2	395.530344633275	-2.07806573548155	0.445210163689982	-4.66760623400456	3.04729198260078e-06	9.5119042599753e-06	GLI2
FIRRE	35.5731118662558	-2.07886724733835	0.297781106396312	-6.98119256959041	2.92684796874427e-12	1.39532964481509e-11	FIRRE
CARD11	371.573621668447	-2.07986371469704	0.601799679474431	-3.4560731513075	0.000548106551317834	0.00135279808010429	CARD11
RHOH	65.2285642022435	-2.08039137669956	0.248037830248826	-8.38739548161889	4.97030731361626e-17	3.11114591208352e-16	RHOH
ONECUT2	28.7831622853046	-2.08078465887089	0.391586095266234	-5.31373479299921	1.07400895947802e-07	3.78763362582805e-07	ONECUT2
AR	195.56780394333	-2.08843495236248	0.201851131861271	-10.3464118982391	4.34464368881902e-25	4.0224773135888e-24	AR
RP11-673C5.1	125.41871862796	-2.08896668250093	0.288740295062249	-7.23475981089018	4.66353750204859e-13	2.33138768079206e-12	RP11-673C5.1
NKD2	56.3712006640274	-2.09248079552428	0.230063548806259	-9.09522958496307	9.43868420685102e-20	6.76498008171445e-19	NKD2
SH2B2	106.363383454962	-2.09464218770762	0.174189904689961	-12.0250492784634	2.62431486278281e-33	3.31042439804231e-32	SH2B2
EPPK1	320.225533343284	-2.09521064263366	0.594716103672198	-3.52304339784369	0.000426621497580434	0.00106803761445171	EPPK1
ZNF788	106.314698606719	-2.09566901003449	0.161877216906833	-12.946040524286	2.47388418726312e-38	3.72788755115167e-37	ZNF788
KIF20A	752.717792302175	-2.09602842574283	0.400639312371806	-5.23170932311718	1.67949706146185e-07	5.83153406471259e-07	KIF20A
GNL3LP1	12.217742646612	-2.0962634637231	0.533007718741781	-3.93289513456117	8.39288580573239e-05	0.000227625123501511	GNL3LP1
FAM86B1	132.057435518775	-2.09677717015512	0.226172765981354	-9.27068810012245	1.84948866186158e-20	1.37520316398507e-19	FAM86B1
SCLY	383.770081519834	-2.09706389610076	0.143850752316535	-14.5780530329539	3.87408488569239e-48	8.06178616689322e-47	SCLY
KLHL14	30.8224503046839	-2.09726998067851	0.405712020231142	-5.16935628252684	2.34901697029824e-07	8.0601715223133e-07	KLHL14
FAM86EP	45.6352203996414	-2.09769940359484	0.242900361522305	-8.63604891507012	5.81906034529736e-18	3.83218635011079e-17	FAM86EP
KLF2P4	18.237787171146	-2.09812368809429	0.421305303361406	-4.98005525056128	6.35661231557507e-07	2.1044239256866e-06	KLF2P4
NOLC1	2066.69125406891	-2.09856239942179	0.141794362815909	-14.800041114091	1.46393113341776e-49	3.21015436353041e-48	NOLC1
ZNF208	103.672553010875	-2.09866192202159	0.542720775371819	-3.86692755696295	0.000110215150339486	0.000294942158784302	ZNF208
PGM1	361.665765265991	-2.10110649581368	0.345651381311616	-6.07868681976846	1.21170753413497e-09	4.91202404839499e-09	PGM1
B3GAT1	389.966580036238	-2.10276176726359	0.302154833637662	-6.95921935766609	3.42163395161266e-12	1.62426726536051e-11	B3GAT1
FAM83D	541.736287472704	-2.10280236894692	0.346678052045374	-6.06557685593462	1.31480876827024e-09	5.32151365723559e-09	FAM83D
TBC1D30	26.5010246247586	-2.10318145935235	0.276688198766611	-7.6012691134919	2.93240582319928e-14	1.57538275608827e-13	TBC1D30
KBTBD8	107.324465657085	-2.10383869874548	0.212121026393765	-9.91810540667515	3.47285451884309e-23	2.9468687858921e-22	KBTBD8
CKB	2564.16435354282	-2.10473714362198	0.248793375567951	-8.45977968190367	2.67883138762329e-17	1.69799942286358e-16	CKB
SLC17A9	136.668722463406	-2.10657558797237	0.30126774597673	-6.99237012957597	2.70280675052156e-12	1.29105025762734e-11	SLC17A9
COL2A1	109.898594742936	-2.10885217837556	0.610138478701196	-3.45635007787852	0.000547543699167419	0.00135151793411856	COL2A1
GPR160	158.916532293782	-2.11258226789454	0.172492417399653	-12.247392086806	1.73485392448006e-34	2.29141543824893e-33	GPR160
PSAT1	2345.14545793678	-2.11270365298523	0.257167728487955	-8.21527516460599	2.11678305315199e-16	1.28655659836915e-15	PSAT1
KNOP1	1236.54699977476	-2.11277104418696	0.102711045327765	-20.5700471399627	5.09165115200404e-94	3.05999231315921e-92	KNOP1
PCDH8	13.6381861097438	-2.11522958644688	0.416803926525666	-5.07487922217698	3.87742206886532e-07	1.3081541974919e-06	PCDH8
LARP7	1039.59449133354	-2.11554368199154	0.13596316657168	-15.5596823414393	1.36776036014911e-54	3.4436040672396e-53	LARP7
CCHCR1	289.872028242044	-2.11602212850202	0.215599776114235	-9.81458407164976	9.74389808426081e-23	8.07110323307712e-22	CCHCR1
VPS9D1-AS1	109.175811974894	-2.11663373894055	0.191797431986884	-11.035777262572	2.56821220005033e-28	2.70249780528172e-27	VPS9D1-AS1
CTD-2311M21.2	19.988393086205	-2.12082432259175	0.251347324328674	-8.43782335163613	3.23301745851884e-17	2.04208143828394e-16	CTD-2311M21.2
RP11-65G9.1	10.4106245546381	-2.12191650506223	0.502344268487243	-4.22402849633809	2.39973687053825e-05	6.89989198888665e-05	RP11-65G9.1
PROM2	51.6557848026132	-2.12303141391612	0.240306796921451	-8.83467068395102	1.00393566442517e-18	6.86112421241417e-18	PROM2
NUSAP1	754.268759805576	-2.12371392034755	0.356084046826602	-5.96408050086475	2.46015437335342e-09	9.77860216747414e-09	NUSAP1
CDK14	357.554647847952	-2.12399965441843	0.248715799719209	-8.53986621202332	1.34377328429622e-17	8.67398707883971e-17	CDK14
CTD-2291D10.4	71.1767649569272	-2.1241918848884	0.215341175339388	-9.86430895782271	5.94423379592656e-23	4.98995916074076e-22	CTD-2291D10.4
BHLHE41	12.6583674252149	-2.1245286768408	0.433827429212574	-4.89717462239989	9.72244347765441e-07	3.16355939896883e-06	BHLHE41
DIRAS1	243.204294966555	-2.12712988199532	0.311668298679582	-6.82497992579657	8.79376111540948e-12	4.08010241954157e-11	DIRAS1
TEF	132.019845021865	-2.12850178160526	0.241711911274687	-8.80594493825493	1.2975473582817e-18	8.82239913088177e-18	TEF
LYAR	437.494903209379	-2.1306501369585	0.17254032861235	-12.3487080040601	4.94999803776915e-35	6.70298539067545e-34	LYAR
FBL	2669.64432831617	-2.13123975694618	0.122254525852632	-17.4328086594946	4.65046967403251e-68	1.58947337797379e-66	FBL
CES3	28.9729071320465	-2.13215740382733	0.279086421566242	-7.63977477607687	2.17602044362897e-14	1.18043031336425e-13	CES3
DPH6	87.9016621715735	-2.133351868701	0.12316536896314	-17.321036640904	3.26424065656518e-67	1.10091644635423e-65	DPH6
PITPNA-AS1	41.5211005544932	-2.135879148079	0.205816269247335	-10.3776011288605	3.13554937547575e-25	2.91628018837955e-24	PITPNA-AS1
DOC2B	29.7203308982255	-2.13724979742978	0.254348898322212	-8.40282702825901	4.35856453126285e-17	2.73606585289002e-16	DOC2B
EXTL1	10.7761013105195	-2.13854805418333	0.450458139622168	-4.74749564072054	2.05950827563923e-06	6.52245140820003e-06	EXTL1
CKS2	818.50513378713	-2.14110059902229	0.21264517860228	-10.0688885263977	7.58301592884021e-24	6.65417261225536e-23	CKS2
KCNIP1	13.1097242596833	-2.1431792361005	0.403988179682429	-5.30505431566151	1.12639451601631e-07	3.96369587540997e-07	KCNIP1
PRDM5	171.274406024643	-2.14346159307017	0.200434705764295	-10.6940641087917	1.08509543969578e-26	1.07455712205549e-25	PRDM5
TRPC4	43.929356897194	-2.14540372654629	0.472703460259941	-4.53858265680248	5.6633596416009e-06	1.72689564829118e-05	TRPC4
TBC1D26	11.4040777793051	-2.14604523327894	0.599764323043619	-3.57814753366526	0.000346038116978948	0.000874385098165043	TBC1D26
FAM184A	80.1245980156463	-2.14679482950565	0.29781363737489	-7.20851754281237	5.65642855215941e-13	2.81487147243462e-12	FAM184A
PANX2	67.3117279436342	-2.14789938832086	0.46306075724637	-4.63848286581987	3.50976026080451e-06	1.0892113866086e-05	PANX2
NIF3L1	255.148340610551	-2.14824309682832	0.0960541333216594	-22.3649209309342	8.64366600062623e-111	7.34471508219879e-109	NIF3L1
AL450992.2	10.5516558405085	-2.14853933666767	0.378032094514353	-5.68348393653674	1.31978125821762e-08	4.98913849343514e-08	AL450992.2
POLQ	256.823004913129	-2.14865125527174	0.329018520735993	-6.5304872517977	6.55560678809671e-11	2.87960958713209e-10	POLQ
LTBP4	482.120100162684	-2.14933105745499	0.47160719437604	-4.55746028280731	5.17758771085776e-06	1.58350737927553e-05	LTBP4
PDZRN3	143.013784491238	-2.14953586206959	0.516706118342572	-4.16007433580352	3.18144030657295e-05	9.04883858466448e-05	PDZRN3
SPAG5	990.191395680491	-2.14989270401303	0.271332392939398	-7.92346494542288	2.30981899046252e-15	1.32441167606839e-14	SPAG5
LINC01090	16.020742805429	-2.15062696677016	0.576262802570811	-3.73202461997517	0.000189946931309023	0.000494172191592364	LINC01090
CYP11A1	25.2115494277499	-2.15176062355475	0.242648642407749	-8.86780408991084	7.46024310119989e-19	5.12828845990347e-18	CYP11A1
GK	71.6392928877221	-2.15198216442729	0.213258393477041	-10.0909611544034	6.05734709304287e-24	5.34605445978596e-23	GK
PINLYP	33.9365068591126	-2.15386508158903	0.185914333679784	-11.5852556333758	4.89504091643236e-31	5.69134555810208e-30	PINLYP
FKBP4	2332.92677374857	-2.15462638646646	0.12417814313137	-17.3510920048711	1.93530144763611e-67	6.54876894725537e-66	FKBP4
DERL3	57.4961061391195	-2.15553765724259	0.241003787660623	-8.94399908883577	3.75335648525775e-19	2.62135102474965e-18	DERL3
MBP	118.397099217676	-2.15703055312745	0.315419714513215	-6.83860410074997	7.99685433762309e-12	3.71768653780988e-11	MBP
MKX	10.7389288579095	-2.15762613531995	0.483193004454199	-4.46535052335277	7.9937766980092e-06	2.40371207305713e-05	MKX
RP11-96D1.11	50.5059020746121	-2.15778651352052	0.553221567284798	-3.90040201091743	9.60330898480013e-05	0.000258915231663173	RP11-96D1.11
GCDH	368.493878921802	-2.15911021656897	0.141806761756455	-15.225721184418	2.38711714886507e-52	5.61707027567558e-51	GCDH
PDCD2L	162.918185054271	-2.15954541953287	0.114898578680747	-18.7952317977171	8.26184235174303e-79	3.65216412629797e-77	PDCD2L
CENPU	450.855875032521	-2.16227310105546	0.362008804337566	-5.97298484221167	2.32951551780116e-09	9.27259332329699e-09	CENPU
SPTB	29.9879133562952	-2.16329945811921	0.28830354952956	-7.50354777681086	6.21133294345636e-14	3.27990116934801e-13	SPTB
STX1B	114.663316197744	-2.16385446525131	0.22658519778135	-9.5498491800836	1.2988523619778e-21	1.01902779566301e-20	STX1B
TRAIP	130.924103698144	-2.16414661976851	0.249923108430876	-8.65924977228372	4.74879254866431e-18	3.14223586553409e-17	TRAIP
FAM13A	152.547761430463	-2.16455577490972	0.155471782296236	-13.9224992660429	4.62445974627067e-44	8.46572253970197e-43	FAM13A
PRKAR1B	479.665896628681	-2.16540764656426	0.199478512670785	-10.8553428515782	1.88099575041463e-27	1.91479733794288e-26	PRKAR1B
COL24A1	14.7037955990253	-2.16583986838295	0.358364273090709	-6.04368245110955	1.50635852266421e-09	6.06948198212567e-09	COL24A1
MYCL	200.794579378428	-2.16638107789259	0.194667965313957	-11.1285956803354	9.10587435282191e-29	9.73946491093783e-28	MYCL
ARHGAP45	396.525570284284	-2.16689357790961	0.180904043698696	-11.9781378768883	4.62597759884257e-33	5.78530886134891e-32	ARHGAP45
SP110	34.6171216553643	-2.16713151833577	0.512038768490213	-4.23235827381925	2.31253637638661e-05	6.66106287699307e-05	SP110
RP11-85I17.2	18.6095919674905	-2.16863065160326	0.300093554246615	-7.22651526803903	4.95544938541713e-13	2.47368140828835e-12	RP11-85I17.2
SH3GL2	31.3425609684333	-2.1708261934822	0.233997247320453	-9.27714414738097	1.7408187184216e-20	1.29471540472932e-19	SH3GL2
ACSS3	186.138750225255	-2.17197807707282	0.167564203919585	-12.9620648459928	2.00769412732832e-38	3.03285744962831e-37	ACSS3
CBX2	1376.55143453956	-2.17234578045732	0.142058217616815	-15.2919402826591	8.65331321142652e-53	2.07448942897756e-51	CBX2
MAD2L1	697.522863444617	-2.1728514971792	0.283922909318778	-7.65296292008478	1.96400559005748e-14	1.06788003910164e-13	MAD2L1
RPSAP58	31.0669159933895	-2.17290013831356	0.552319468045301	-3.93413642652071	8.3496350553265e-05	0.00022649227307124	RPSAP58
TMPO-AS1	86.5460308708899	-2.17310127683699	0.265259868325195	-8.19234847154823	2.56177646927111e-16	1.54993556556573e-15	TMPO-AS1
PRIM2	208.502609272544	-2.17385936677945	0.24087098992514	-9.02499453111833	1.79704346891031e-19	1.27396430391579e-18	PRIM2
WNK3	218.871737555808	-2.1756612747806	0.150196086229674	-14.4854724873034	1.49689787163457e-47	3.04658056508992e-46	WNK3
PRRG2	16.7723420168116	-2.17614798452558	0.304404344755758	-7.14887294487086	8.74932633356752e-13	4.29877758663396e-12	PRRG2
FTCD	10.470251642091	-2.17686292207113	0.358795250893121	-6.06714530544212	1.30203750832267e-09	5.27191626467115e-09	FTCD
RPL22L1	457.854185978358	-2.17701542322776	0.227416120064712	-9.57282809419262	1.04020571201897e-21	8.20100328109804e-21	RPL22L1
FAM83G	400.754475214891	-2.17722343947226	0.19146690503518	-11.3712781802799	5.81300418444538e-30	6.50639582883952e-29	FAM83G
EPHX1	407.904190584978	-2.17725481047462	0.190065535519733	-11.4552846444303	2.21235276768253e-30	2.51676724296796e-29	EPHX1
TKT	7110.16266538986	-2.17843441231097	0.127962989452068	-17.023941232062	5.45706054174218e-65	1.75532578309036e-63	TKT
RPS10	461.621430923629	-2.17905245674956	0.229838897112484	-9.48078190474052	2.523847245807e-21	1.95553412485401e-20	RPS10
INPP5J	87.8575164357389	-2.18029920372173	0.241216766426948	-9.03875479311687	1.58466584647243e-19	1.12627621383809e-18	INPP5J
MCM10	427.122165556136	-2.18209028809907	0.407502196428824	-5.35479393049163	8.56539775839386e-08	3.04952883413953e-07	MCM10
MYRIP	11.6208406241709	-2.18280719732438	0.425333742649338	-5.13198690451412	2.86699450929017e-07	9.78154829792396e-07	MYRIP
CDCA2	376.221196626625	-2.18455375010527	0.348235204286872	-6.273213400635	3.53671633728848e-10	1.48182649989939e-09	CDCA2
STX18-AS1	20.2050570022174	-2.18558664514871	0.36132357035502	-6.04883496252751	1.45897019760349e-09	5.88474398004889e-09	STX18-AS1
RADIL	93.3736980711889	-2.18590280594561	0.211582682065522	-10.3311990594235	5.09200385323784e-25	4.6987751997148e-24	RADIL
PFAS	1519.79259394429	-2.18640851763431	0.155933188759587	-14.0214442802504	1.15245178694319e-44	2.15091520211057e-43	PFAS
NAT10	930.486844605053	-2.18645303070294	0.133595410580584	-16.3662286092087	3.33234292356631e-60	9.643932831778e-59	NAT10
CEBPA-AS1	21.3900129351885	-2.19175459826092	0.251083754357046	-8.72917725749869	2.56531897407406e-18	1.71563418051871e-17	CEBPA-AS1
IGSF3	653.201106244763	-2.1945348982052	0.111458586170299	-19.6892404040738	2.66658165808682e-86	1.38255479526908e-84	IGSF3
ENO2	650.464384920315	-2.20083685756457	0.199894667004749	-11.0099828601845	3.42068791220095e-28	3.58106924141776e-27	ENO2
ACTR3B	208.162967103858	-2.202944131237	0.103939988532718	-21.1943849747833	1.07595153901946e-99	7.31407946191229e-98	ACTR3B
FAM86C1	137.984039937348	-2.20318364546537	0.215336390587791	-10.2313577349907	1.4349331212635e-24	1.30212412279592e-23	FAM86C1
MTCL1	459.05336814824	-2.20463346530895	0.177438843675562	-12.4247510840412	1.91822552884062e-35	2.63250421387324e-34	MTCL1
COQ3	86.0168473007007	-2.20745983528321	0.155184598546642	-14.2247352891771	6.43473752837869e-46	1.24354751134407e-44	COQ3
SNHG1	575.031995776141	-2.20846435800604	0.203933625739038	-10.8293291506133	2.49979984170176e-27	2.53544022406024e-26	SNHG1
TBC1D31	163.605732667174	-2.20984181871062	0.167091192040353	-13.2253638969607	6.26333664700258e-40	9.99976346721341e-39	TBC1D31
ZNF561-AS1	22.9155419452233	-2.21201788133534	0.240209207586289	-9.20871395215246	3.30055471393904e-20	2.42468704849652e-19	ZNF561-AS1
PTPN5	110.818099085563	-2.21285566041362	0.415992317215681	-5.31946280937278	1.04074084366712e-07	3.676667329689e-07	PTPN5
PLEKHA6	169.84968378941	-2.21485225578196	0.213249719467815	-10.3861907125099	2.86570833777174e-25	2.6726225015987e-24	PLEKHA6
NCAPH	497.721308787663	-2.21508505575838	0.380255447913716	-5.82525528013212	5.70253643863276e-09	2.2103470559779e-08	NCAPH
ZFP3	14.3218903111594	-2.21669315847513	0.424409237764735	-5.2230087406908	1.76039077187638e-07	6.10340629170333e-07	ZFP3
DOCK3	101.574795529953	-2.21751937607528	0.212885336051755	-10.416496585449	2.08492240211106e-25	1.9575744714726e-24	DOCK3
CDKN3	147.086863278528	-2.21793708140561	0.337638365666923	-6.56897232938743	5.06636971124212e-11	2.24251554719862e-10	CDKN3
CBS	2261.72545138547	-2.21977218801318	0.222903840423615	-9.95842953533075	2.31693624271207e-23	1.98085745289442e-22	CBS
TTYH2	58.8729623907558	-2.22044960452614	0.226294791937632	-9.81219932422531	9.97699475826603e-23	8.25970959825055e-22	TTYH2
MUTYH	196.696157070519	-2.22097135766535	0.130586646285842	-17.0076452748764	7.20770154185838e-65	2.31114874387262e-63	MUTYH
NARS2	271.315547272659	-2.22125449090474	0.119196192020711	-18.6352806515731	1.66279945601531e-77	7.17419398582626e-76	NARS2
SNHG4	637.54898570663	-2.22194831200929	0.132960975210496	-16.7112817012031	1.08478631395603e-62	3.33839168449848e-61	SNHG4
GCSH	362.230968948734	-2.22209264648087	0.108988582618812	-20.3883066747703	2.12369980074927e-92	1.23037835047197e-90	GCSH
MID1IP1-AS1	12.7509971450888	-2.2222339897761	0.30725011822891	-7.23265462869725	4.73642858255718e-13	2.36666694446952e-12	MID1IP1-AS1
RP11-108M9.3	12.8384615697425	-2.22326888461287	0.577954674861089	-3.84678761383361	0.000119676625053459	0.000318616880799417	RP11-108M9.3
CTH	113.078492388067	-2.22611986178045	0.172678783636973	-12.8916813918523	5.01386110876572e-38	7.48531045959705e-37	CTH
USP49	354.132115930426	-2.22618365194356	0.105108948939498	-21.1797727444214	1.46738592732228e-99	9.93082644176737e-98	USP49
TMEM200C	92.6281614372929	-2.22638827844597	0.257070603260825	-8.66061016003089	4.69245719525554e-18	3.10627413506494e-17	TMEM200C
LZTS3	396.561903211842	-2.22643515009493	0.175904798470167	-12.6570461377865	1.02275691012011e-36	1.46196887292403e-35	LZTS3
ZNF572	21.1328804911273	-2.22911314297833	0.297052986593468	-7.50409268239063	6.18555294682151e-14	3.26685194480784e-13	ZNF572
ZNF724	126.511443109621	-2.23093810483988	0.228473018989632	-9.76455826033931	1.59806903990153e-22	1.30918403670562e-21	ZNF724
DNER	28.3440768864988	-2.23138314602621	0.257120670218965	-8.6783499130037	4.01551997603671e-18	2.66395046772854e-17	DNER
SORD2P	234.997360383354	-2.23213374213168	0.204016688292621	-10.9409370420234	7.34369317359667e-28	7.59444131779318e-27	SORD2P
TMEM147-AS1	184.129671554644	-2.23229433350485	0.209954323488931	-10.6322856153164	2.10879938493707e-26	2.06030575487783e-25	TMEM147-AS1
RCC1	919.538692237307	-2.23648008198925	0.233215997693821	-9.58973699962653	8.83098277228239e-22	6.98757793595754e-21	RCC1
GALNT14	69.3881176656219	-2.23787239287207	0.463383149276691	-4.82942117417354	1.36930506363207e-06	4.40128631885102e-06	GALNT14
RP11-530C5.1	22.7761937984922	-2.23872576912276	0.390634896781819	-5.73099276988854	9.98445229656938e-09	3.80686022375742e-08	RP11-530C5.1
PTAFR	17.4101911694111	-2.23909502603738	0.329324655326251	-6.79905069305903	1.05310760036595e-11	4.86771856983899e-11	PTAFR
ZFHX4	13.0957514617946	-2.2391085483901	0.664427422374618	-3.3699821425005	0.000751730550854385	0.00182744205303261	ZFHX4
SEMA4B	429.687650949374	-2.24008899736011	0.14337345121715	-15.6241548092982	4.98487632016319e-55	1.2707280552816e-53	SEMA4B
CCNB2	585.207309702224	-2.24055586805968	0.292024523339549	-7.67249216756529	1.68686262958729e-14	9.20626723266284e-14	CCNB2
LHPP	149.113501700891	-2.2405748574576	0.251273307698078	-8.91688368328324	4.79592964946438e-19	3.32820979984381e-18	LHPP
PABPC3	10.3980432280001	-2.24057946482492	0.623510283358191	-3.59349240040963	0.000326275169431301	0.000826769171048998	PABPC3
CTAGE8	22.9545675906944	-2.24110316278748	0.47876498141596	-4.68100894965075	2.85466475390029e-06	8.94073869374524e-06	CTAGE8
NSG1	316.547477020503	-2.24125688718691	0.306926839747481	-7.30225121084514	2.829922620159e-13	1.43086500744899e-12	NSG1
AC099850.1	10.5217705579693	-2.24214447344597	0.33720698390544	-6.6491638087624	2.94762801657784e-11	1.32463553734562e-10	AC099850.1
ROR2	123.639035656017	-2.24244310748509	0.688078275741734	-3.25899419665267	0.00111807954989702	0.00265770871329162	ROR2
CAMK2N2	91.4696269349436	-2.24348024465543	0.301479754232183	-7.44156187326471	9.95017592973324e-14	5.18793048731106e-13	CAMK2N2
TMEM178B	205.444156347508	-2.24351826491198	0.270567266965655	-8.29190570637935	1.1144826720245e-16	6.85818244563054e-16	TMEM178B
JADE1	1268.8901519674	-2.2465483507975	0.111542701882865	-20.1407022859881	3.24699447874045e-90	1.80264176233522e-88	JADE1
VSIG10L	83.5415772479615	-2.24781222177202	0.238606875380329	-9.42056769399082	4.48655658462073e-21	3.43538838356817e-20	VSIG10L
TOP1MT	468.838609177459	-2.24950306250455	0.105649059876659	-21.2922203484892	1.34025349607464e-100	9.23386361372145e-99	TOP1MT
GINS2	426.448650008635	-2.24974318273159	0.315850867412231	-7.12280197665357	1.05754712354742e-12	5.16696478347158e-12	GINS2
DRD4	16.5815124833677	-2.25134453730219	0.397762146777904	-5.66002711806377	1.51349077128283e-08	5.69327135926486e-08	DRD4
MDH1B	16.5836441360033	-2.25170852774882	0.296792184077618	-7.58681881986471	3.27855014279275e-14	1.75702258002856e-13	MDH1B
C22orf15	15.5962502762581	-2.2519836099096	0.39958527141833	-5.63580234555736	1.74245141853326e-08	6.53606240256681e-08	C22orf15
POLE2	132.117913676958	-2.25337598878447	0.357383997925237	-6.3051955371988	2.87830281989521e-10	1.2127724967024e-09	POLE2
ANK1	93.3391265408989	-2.25570796321366	0.198356176675171	-11.3720076733866	5.7646173629153e-30	6.45459901652925e-29	ANK1
FBLN7	11.1163862256788	-2.25610491386105	0.563984440257083	-4.00029637844731	6.3263201882479e-05	0.000174140317248721	FBLN7
LIN28B	985.459960537927	-2.2577511807614	0.153446729819292	-14.7135829054178	5.27394772402077e-49	1.13293582077103e-47	LIN28B
IL2RB	15.0618974948253	-2.25945479480404	0.398873552966584	-5.66458913607975	1.47377236411375e-08	5.54863958378335e-08	IL2RB
SNRPN	4980.75818188056	-2.26194519997072	0.101287364628419	-22.3319582681299	1.80827776082948e-110	1.52804466032524e-108	SNRPN
TIMELESS	1089.16202977697	-2.26260258069324	0.212849986808171	-10.6300339249369	2.16033880304585e-26	2.10998607870922e-25	TIMELESS
DNA2	374.640995345979	-2.2626793975015	0.23351865042043	-9.68950185960629	3.34154447924597e-22	2.69989026994544e-21	DNA2
RP11-108L7.15	12.789687598399	-2.26414317328319	0.307073474094468	-7.3732945509538	1.66462138243469e-13	8.55667418730924e-13	RP11-108L7.15
ATP8A2	110.443016875749	-2.26465411016184	0.234836802998304	-9.64352299659861	5.23594914755825e-22	4.19836656418891e-21	ATP8A2
RP11-255H23.2	92.4982028282698	-2.26500245212247	0.167653488165655	-13.5100228268706	1.36479125257866e-41	2.30912413807419e-40	RP11-255H23.2
CAMSAP3	302.074467762946	-2.26515818445886	0.326572657516884	-6.93615381545453	4.0291889793513e-12	1.90410769161681e-11	CAMSAP3
SUSD2	23.9403023610716	-2.26658906241566	0.468466015930125	-4.83832121293881	1.30940405778114e-06	4.21583729370858e-06	SUSD2
PRR15	64.2363332584577	-2.26750120105139	0.410420769072572	-5.52482079836083	3.29822077694869e-08	1.21338031950524e-07	PRR15
NFASC	194.436018582435	-2.26880915779275	0.295923769999914	-7.66687028146948	1.76243859126669e-14	9.605023428977e-14	NFASC
WDR62	481.096839187888	-2.26955737336411	0.252452897150072	-8.99002308543504	2.471785082339e-19	1.73940431720152e-18	WDR62
RFC4	458.786442582721	-2.2705589698754	0.156558375352033	-14.5029543438343	1.16045737155536e-47	2.3713020037327e-46	RFC4
TMC5	28.9294012327799	-2.27111834985237	0.30620622816133	-7.41695674673148	1.19842062269612e-13	6.21245328728593e-13	TMC5
C1orf106	400.491895867636	-2.27126655287311	0.137963039280324	-16.462862551601	6.78160825478625e-61	1.99278959187235e-59	C1orf106
DDX11	882.730553355358	-2.27244012786753	0.264461622638204	-8.59270280957303	8.49470472960752e-18	5.53821435802843e-17	DDX11
SLC7A2	239.624581602757	-2.27250952173687	0.234274485632466	-9.70020066675987	3.00906242022206e-22	2.43575600514932e-21	SLC7A2
OXCT2	11.7828401270974	-2.27404062977567	0.468852348238822	-4.85022766403492	1.23319846518178e-06	3.98095621041691e-06	OXCT2
ANKRD65	10.0305983931006	-2.27644313942618	0.356816669918513	-6.37986767811623	1.7724105970011e-10	7.58188227692122e-10	ANKRD65
LRIG1	1547.2893838248	-2.27735606810087	0.358330889955519	-6.35545561920037	2.07809742778819e-10	8.84157380831445e-10	LRIG1
CKS1B	1099.89932368514	-2.27895600322695	0.260192508763575	-8.75873027266026	1.97461991504596e-18	1.32865450176777e-17	CKS1B
CTC-260E6.3	18.3984735823939	-2.28027622164667	0.259382377928931	-8.79117633146017	1.48002065002069e-18	1.00296481356076e-17	CTC-260E6.3
RTN4IP1	117.811577683031	-2.28185844132813	0.147291331287618	-15.4921435048496	3.91999915068551e-54	9.74900601784308e-53	RTN4IP1
IMPDH2	2230.16221390612	-2.28394291955599	0.11923280250917	-19.1553236315177	8.73804837917167e-82	4.15057298010654e-80	IMPDH2
MX2	37.0770499136615	-2.28471276489743	0.372699363526053	-6.13017619156121	8.77818048289947e-10	3.5927821912215e-09	MX2
NUP210	1201.84622610894	-2.28540148435573	0.167347474547825	-13.6566236839302	1.84334320736162e-42	3.19659119689297e-41	NUP210
TPD52	222.419537087064	-2.28637345278336	0.2778420992459	-8.22903893610392	1.88721433471638e-16	1.15045608806246e-15	TPD52
CAND2	152.01660820714	-2.28643367044428	0.388302761066137	-5.88827559239232	3.90245976337122e-09	1.52889656969167e-08	CAND2
FAM169A	294.805599671492	-2.28647210909485	0.137287597358735	-16.6546152244201	2.80140093527239e-62	8.5353440846596e-61	FAM169A
DLK1	36.8220298639217	-2.28700232000848	0.769476620174069	-2.97215309737562	0.00295719183277744	0.00661164290050152	DLK1
PLEKHG4	67.5828935719504	-2.28714619336197	0.312215802160354	-7.32552989802639	2.37956566916545e-13	1.20995534939779e-12	PLEKHG4
PROCA1	124.308284234064	-2.29030791181985	0.134864192076199	-16.9823277518009	1.10995064181281e-64	3.5368114721931e-63	PROCA1
HK2	806.395405573123	-2.29160674169682	0.123358931364298	-18.5767395708817	4.95722930105454e-77	2.10321281996198e-75	HK2
CYP2S1	1319.95507800181	-2.2916964122361	0.148683457565977	-15.4132574649011	1.333186329361e-53	3.26780206852188e-52	CYP2S1
FAT3	491.50935766207	-2.29332725149208	0.474566723939701	-4.83246535377283	1.34852585586699e-06	4.33631934520879e-06	FAT3
ARG2	289.138206554219	-2.29630670659904	0.185519536435763	-12.3777083034818	3.45055290987047e-35	4.6891343186556e-34	ARG2
KAT7	1590.87886337496	-2.29653067146792	0.177096937420578	-12.9676475771798	1.86671822395231e-38	2.82408063653319e-37	KAT7
SCG3	329.790579254683	-2.29723598312715	0.265584019096325	-8.64975231169298	5.16113259578249e-18	3.40623616191988e-17	SCG3
GRIN2D	155.846695943486	-2.29866194604222	0.270035785094198	-8.51243454729663	1.70318907565198e-17	1.09202586091373e-16	GRIN2D
[truncated: 1,465 more rows]
