# Supplementary material for: Modeling diabetic endothelial dysfunction with patient‐specific induced pluripotent stem cells
Source: Bioeng Transl Med. 2023 Aug 30;8(6):e10592. doi: 10.1002/btm2.10592 (PMC10658533; doi:10.1002/btm2.10592)
Supplement: Supplementary file 4 — Table S3. RNA‐seq differential gene expression analysis of HiPSC‐ECs and DiPSC‐ECs. DESeq2 Gene count table showing differentially expressed genes between HiPSC‐EC and DiPSC‐EC samples. [file BTM2-8-e10592-s002.csv]

	baseMean	log2FoldChange	lfcSE	stat	pvalue	padj	gene
WNT2	70.055441278916	9.42224251430004	2.04705587511558	4.60282624858397	4.16795934220273e-06	0.000426438564482233	WNT2
CXCL14	1096.41741633368	9.27186837004838	2.11983549758221	4.37386220799844	1.22067443987964e-05	0.000950819991688961	CXCL14
KCNJ8	34.755466163575	7.92298517630526	1.7886644710957	4.42955361630893	9.44283354998276e-06	0.000801376947697815	KCNJ8
EGFL6	121.667774200391	7.6004562858955	1.53330232588926	4.95691955693572	7.16196117187557e-07	0.000117879653096748	EGFL6
MTCYBP18	108.324203205265	6.58838000534635	1.63028646146987	4.04124070281871	5.31691493449254e-05	0.00299519541309747	MTCYBP18
RSPO2	142.194990869307	6.56278439018486	1.13761381428855	5.76890356618	7.97889433547601e-09	3.35610026626422e-06	RSPO2
NPNT	439.158274405934	6.40955005862718	0.986146383352333	6.49959292740939	8.05376401289716e-11	8.96715560212455e-08	NPNT
PCP4	34.2802440541714	6.17771771206023	1.16444672653985	5.30528153092697	1.12499231437166e-07	2.62887092918849e-05	PCP4
SLITRK1	12.6180137979302	5.99283874699193	1.23699645472785	4.84466929883837	1.26822737839317e-06	0.000172697897972848	SLITRK1
ST6GALNAC5	76.2489380306519	5.9056223264962	1.20815662848216	4.88812641281088	1.01800157768069e-06	0.000152041149579486	ST6GALNAC5
ANXA8	44.2027692777617	5.87008331270647	0.986920133847958	5.94788079742509	2.71636288111721e-09	1.51221519452314e-06	ANXA8
PLCE1-AS1	11.9084182251724	5.85912654509635	1.26710516903828	4.62402544655656	3.76363664725251e-06	0.000393580742868483	PLCE1-AS1
SYPL2	139.417980874044	5.78161825138923	1.21881474768406	4.74363988651699	2.09911870563872e-06	0.00024678334695857	SYPL2
LRP2	151.529308051103	5.7066782170254	1.12017800924779	5.0944387141268	3.49775956079962e-07	6.62055929668152e-05	LRP2
CAPN6	101.67191006778	5.68968106203508	1.49790940694297	3.79841466757789	0.000145624547149544	0.00650089959539285	CAPN6
TINAGL1	1038.39590152443	5.68528618449028	0.988378434587028	5.75213499762947	8.81233834965056e-09	3.54893489962097e-06	TINAGL1
PRSS35	251.172218529812	5.67568379136654	0.837820113845081	6.77434654238441	1.24969800348007e-11	1.97119031748922e-08	PRSS35
C19orf33	53.5060198929875	5.65825965285868	1.44915614425169	3.90452034813712	9.44124486897971e-05	0.00462963427150383	C19orf33
TNNT2	185.673613275649	5.59622626579183	0.949483548349633	5.89396864802876	3.77028735341533e-09	1.87799997435383e-06	TNNT2
ANXA8L1	55.571111556342	5.59055859767928	1.19911670535901	4.66223060082005	3.12800409466002e-06	0.000340269318986924	ANXA8L1
COL2A1	131.079966586371	5.36167179182401	0.939345149985347	5.70788255191145	1.14390306459647e-08	4.24545043268273e-06	COL2A1
ASPG	21.2284555070018	5.32121289726677	1.11780156380912	4.7604271362206	1.93183670557663e-06	0.000234285256423923	ASPG
LAMA3	41.3820151484088	5.13868702037424	0.964634535084722	5.32708174285188	9.98032557759409e-08	2.48562634911449e-05	LAMA3
VIPR1	63.1851065223927	5.13523989167456	0.677223102954963	7.58278899415525	3.38204647475204e-14	2.13384585580355e-10	VIPR1
LUM	960.12691366062	5.10068140392865	0.858977273883776	5.93808655829327	2.88367792463484e-09	1.51617377104134e-06	LUM
COL8A1	177.906604367029	5.07346800872879	0.71666425132691	7.07928154548692	1.44903725725746e-12	4.20766428564697e-09	COL8A1
SYNPO2	146.316549793448	5.0579746102071	0.715474733213171	7.06939654946572	1.55608886303512e-12	4.20766428564697e-09	SYNPO2
GPC3	189.893819331094	4.99022836369388	0.714103019782435	6.98810707342234	2.78619725635454e-12	5.85968240758652e-09	GPC3
HGF	28.3440013305664	4.98400551081244	1.03614322833491	4.81015112053744	1.50816227406834e-06	0.000191587218278963	HGF
PLEKHA7	164.43702277512	4.95379360300773	0.735851204892512	6.73205883209956	1.67278972735248e-11	2.43558184302521e-08	PLEKHA7
GABRA2	73.213805462255	4.88967077721126	0.792665397726683	6.16864416087109	6.88780360934399e-10	5.92601575989377e-07	GABRA2
RP11-358D17.2	458.887506546077	4.85950240429125	0.800831435328411	6.06807149409467	1.2945527960145e-09	8.75117690105799e-07	RP11-358D17.2
MGARP	42.3794449716761	4.82705046691696	0.913676728158469	5.28310541152335	1.27012259288847e-07	2.89649161905938e-05	MGARP
DCN	57.7615116585556	4.82363941668044	0.881695072520448	5.47087033490093	4.47830865499933e-08	1.2284844379975e-05	DCN
MAB21L2	16.4072728510926	4.7490238070081	1.1996708075487	3.95860579179367	7.53885474166723e-05	0.00395278234211295	MAB21L2
SYT10	100.192504620395	4.73980606559893	0.695456574132575	6.81538753373749	9.40099953245657e-12	1.61765562863944e-08	SYT10
KCNMA1	242.965726026877	4.73032025519441	0.827878529109906	5.7137854031318	1.10490319039501e-08	4.18272151755934e-06	KCNMA1
COL16A1	163.286817340313	4.71532290981045	1.16398292418061	4.05102412746289	5.099394837944e-05	0.00290726944254832	COL16A1
GPC5	52.0347994759686	4.70830227781604	0.895041566748948	5.26042862446932	1.43719985040941e-07	3.1631766009941e-05	GPC5
CRB2	99.8096875280632	4.5809078476064	0.783101687659408	5.84969732513047	4.92468334891713e-09	2.2735221080074e-06	CRB2
TNNC1	104.516772662452	4.53487777864808	0.961227640903734	4.7177979343004	2.3841111109265e-06	0.00027349366731889	TNNC1
FGF18	15.0589666824443	4.46101918100461	1.03822523649701	4.29677397946533	1.73301736683644e-05	0.00127524977924751	FGF18
BMP5	18.8839220238344	4.44074479056996	0.89169566385704	4.98011257715606	6.35472963654904e-07	0.000106444533239469	BMP5
MOXD1	173.539173541572	4.39693685627731	0.987903902596806	4.45077385029001	8.55614084184375e-06	0.000749771453029716	MOXD1
CPZ	103.530281194449	4.32940774731842	0.72757771773827	5.95044026468638	2.67422161322835e-09	1.51221519452314e-06	CPZ
IP6K3	18.1160135306426	4.28809470868522	1.02562426642725	4.1809606588412	2.9028008968095e-05	0.00187522919367953	IP6K3
PRLR	14.1121022320987	4.28648419695368	0.975020538209991	4.3963014408118	1.10110992440661e-05	0.000890675583297789	PRLR
H19	7019.56225672424	4.28111999979125	0.940959137558937	4.54974060924415	5.37120854357338e-06	0.000526768058615321	H19
EPSTI1	26.9645194027625	4.2341943058892	0.917146881867837	4.61670250381919	3.89885559483272e-06	0.000403265238792315	EPSTI1
GUCY1A3	27.3148163821568	4.21755211514262	0.824025496528441	5.118230118984	3.08416160709668e-07	6.08093863532561e-05	GUCY1A3
PLAC9	55.7272220929175	4.17929728592773	0.864248912295148	4.83575648921438	1.32640219365215e-06	0.000175567417632503	PLAC9
COL3A1	13070.6906448808	4.1754945313817	0.748718772479458	5.57685299856197	2.44908656910712e-08	8.20315577381272e-06	COL3A1
MYL7	96.556272434421	4.17078219066818	0.971419872906765	4.29349070056392	1.75885684873614e-05	0.00127554185566581	MYL7
ADAM33	48.4023067210859	4.12486581516426	0.723550521013283	5.70086772847274	1.1919910196655e-08	4.29193658425269e-06	ADAM33
ACTG2	655.057067339955	4.09153160897275	0.980368885944385	4.17346130383503	3.00006635122838e-05	0.00191842080729901	ACTG2
SNHG18	56.1278381184252	4.06091493722823	0.740228902881035	5.48602590553111	4.11076639534669e-08	1.14424391663415e-05	SNHG18
SHISA3	11.571753260532	4.03625521664452	1.10408758870141	3.65573823847783	0.000256442925093047	0.00990041557200497	SHISA3
CDH3	179.385300143803	3.99764585900383	0.648820993332985	6.16140029388996	7.21044650782329e-10	5.93388397826432e-07	CDH3
GDF6	512.730068295703	3.96438518149055	0.811312738842865	4.88638350131757	1.02705052634409e-06	0.000152041149579486	GDF6
LIF	43.9967827140101	3.93344423955965	0.686477676466209	5.72989388352422	1.00493481024206e-08	3.95902895665573e-06	LIF
MFAP4	19.6585354756147	3.93214826089292	0.840834453495826	4.67648327746888	2.91836386133392e-06	0.000323033866475605	MFAP4
CTD-3064M3.3	28.8627613180221	3.85125436637077	0.862144250946059	4.46706495130561	7.93000590988947e-06	0.000701397905899009	CTD-3064M3.3
ABCA8	31.9250149915879	3.81967891688882	0.92602792186299	4.12479886049695	3.71058888685355e-05	0.00231795466832884	ABCA8
OSR1	39.1308902100196	3.81288020549922	0.889328344480923	4.28737060857393	1.80800507738129e-05	0.00129628485244974	OSR1
FEZF2	18.2518910950723	3.79808214803046	0.960179203875757	3.95559717675568	7.63437070750947e-05	0.00396987276790492	FEZF2
LGALS3BP	141.046649815669	3.79679512972738	0.884087935481464	4.29458991277795	1.75016541713622e-05	0.00127524977924751	LGALS3BP
RDH10	505.021101270128	3.77413317405067	0.482609477786088	7.82026327241654	5.27129739470518e-15	5.28938936590344e-11	RDH10
STXBP6	60.6139254988516	3.74439192929252	0.630262662058303	5.94100230698125	2.83284627323049e-09	1.51617377104134e-06	STXBP6
NXPH2	28.6367543833177	3.71851716055088	0.694055566707891	5.35766491750639	8.43044052239955e-08	2.12761837610638e-05	NXPH2
ZNF804A	35.44335062831	3.70230217092903	0.777827240148419	4.75980009419904	1.93784798149187e-06	0.000234285256423923	ZNF804A
PCDH18	330.263682646028	3.69179838621782	0.612069272360894	6.03166757902695	1.6227632504542e-09	1.02534970598725e-06	PCDH18
TRHDE	23.2867123284042	3.6805308689234	0.878178089522693	4.191098494525	2.77607105502966e-05	0.00181652602657925	TRHDE
PPP2R2B	58.0415317260951	3.66603630123184	0.746121650905191	4.91345653458015	8.94845779926329e-07	0.000139870943150477	PPP2R2B
DSC3	193.711153394888	3.66077738338342	0.875265728058796	4.1824754083568	2.88352215706124e-05	0.00187286873774847	DSC3
ALPK2	17.9048698099816	3.64345892038854	0.820213756909324	4.44208462696064	8.90915046902908e-06	0.000770010959259281	ALPK2
TMEM198	16.085768717588	3.58689138908568	0.661098821881768	5.42565085636647	5.77437356374438e-08	1.49722387417197e-05	TMEM198
SEMA3C	868.084249368398	3.55843343948742	0.946781629342293	3.75845213849299	0.000170967733101507	0.00728846227960657	SEMA3C
SEMA5A	414.010805679149	3.55430850881036	0.799237061389725	4.44712674188317	8.70264955303202e-06	0.000759095625528986	SEMA5A
CYP2W1	21.1072659875594	3.5257605931588	0.915916737628798	3.84943352196684	0.000118391308762715	0.00558830596573734	CYP2W1
VGLL3	131.817513072605	3.47651324932217	0.607086172199308	5.72655647340427	1.02489654943011e-08	3.95902895665573e-06	VGLL3
ROR2	41.5706004925795	3.45693687661173	0.691693935619714	4.99778398883104	5.79928951825675e-07	9.80079928585391e-05	ROR2
PPFIBP2	57.9437454295694	3.44299700041962	0.695155976077631	4.95284097224696	7.31377446661933e-07	0.000119337837707115	PPFIBP2
GATA4	191.749223614182	3.40878990762759	0.667032783534921	5.11037836785593	3.21514251225785e-07	6.25889095526292e-05	GATA4
GPR20	18.3956539584927	3.40841713010738	0.842282922062051	4.04664162222713	5.19576948205177e-05	0.00295331906175003	GPR20
AMIGO2	262.562552115934	3.4065473527955	0.659114365996264	5.16837066302816	2.36143619481542e-07	4.84499717700028e-05	AMIGO2
PRDM6	22.7519693554862	3.37721921933738	0.711750715332492	4.7449467160138	2.08561228407305e-06	0.000246727933205842	PRDM6
PPL	80.6984601540538	3.35332923853623	0.737233811584533	4.54852881927504	5.40222462004472e-06	0.00052707890519694	PPL
CCDC80	850.431789575634	3.34284067488245	0.786918185359603	4.24801553334907	2.15672444253517e-05	0.00150082647971712	CCDC80
COL4A4	11.5001601830254	3.33647239975495	0.848414114011848	3.93259888614766	8.40323933754778e-05	0.00428723757900551	COL4A4
TNC	601.243611955438	3.31220258002072	0.549156918244582	6.03143194591521	1.62513161346246e-09	1.02534970598725e-06	TNC
OXTR	34.220144365189	3.30939665580395	0.687574471403674	4.81314649313239	1.48572297159682e-06	0.00019001192166476	OXTR
SPEG	176.631581827626	3.30125875703899	0.568990751148485	5.80195504122964	6.55461387056996e-09	2.88524956609647e-06	SPEG
ALDH1A2	164.663358813364	3.28969798339622	0.563997660971781	5.83282203285735	5.44976862467922e-09	2.45602906018877e-06	ALDH1A2
LAMA2	188.438657241983	3.28480673911936	0.676849319269353	4.8530842029438	1.21556047797712e-06	0.000170430583164081	LAMA2
LRRC17	61.9622332265543	3.28325983684949	0.587286577105098	5.59055828082027	2.26340697943288e-08	7.78941223758283e-06	LRRC17
NTN4	52.144947573451	3.27978485207018	0.78013070806848	4.20414786669605	2.62067580492731e-05	0.00177157684413086	NTN4
AC005540.3	21.1178065338382	3.27281058844502	0.833646671948722	3.92589654414926	8.64072906073343e-05	0.00437304063266209	AC005540.3
PDGFRB	209.883830163066	3.2702542829731	0.61490375213486	5.31831895905536	1.04730356733454e-07	2.50928631930484e-05	PDGFRB
MAL2	53.1906811809138	3.25667778347209	0.726892832709441	4.48027224499251	7.4547890445794e-06	0.000668740507278668	MAL2
KIF26B	313.51857702398	3.21148362563074	0.580147322136329	5.53563466225235	3.10103364995379e-08	9.31688332163895e-06	KIF26B
ZMAT4	16.1765105458169	3.20263775632668	0.859823600700039	3.72476139724381	0.000195500044484481	0.00810610885336479	ZMAT4
DMKN	48.0351614761343	3.1917813480899	0.585201714495963	5.454155838964	4.92060353919463e-08	1.33053119699823e-05	DMKN
PDE3A	75.1585308933518	3.17931948594085	0.678575469959389	4.68528502235887	2.79570604775233e-06	0.000313119077348261	PDE3A
ALDH1A1	71.5059815691367	3.17178707553143	0.838828521129798	3.78121033755437	0.000156067740519119	0.00685394476228742	ALDH1A1
LIMS2	212.549485737531	3.15215135531856	0.664079135883687	4.74665018819483	2.0681317318558e-06	0.000246198725915513	LIMS2
PRSS12	139.305735109365	3.14571728720161	0.730126942742089	4.30845254852184	1.64400737433462e-05	0.00122995144590537	PRSS12
IKZF2	62.0809693996345	3.14269699967081	0.699983227458619	4.48967471846545	7.13320181090352e-06	0.000649121364792221	IKZF2
CYBRD1	430.852281190529	3.14251750722661	0.511416129604665	6.14473679126203	8.00962203710493e-10	6.06424503673289e-07	CYBRD1
FBLN5	157.400810378058	3.13380320715897	0.639847288182339	4.89773617086257	9.69470799044011e-07	0.000147985026486331	FBLN5
TNFRSF19	91.9736926656499	3.1216814413608	0.802259367553664	3.89111248508044	9.97856568676612e-05	0.00485538023956579	TNFRSF19
NOXA1	17.7552228885927	3.11869211143479	0.757354176220534	4.11787801448216	3.8237699398613e-05	0.00235753476943631	NOXA1
DMD	159.741045414674	3.09973406440111	0.467720919246449	6.62731542860031	3.4184665610033e-11	4.3136490044447e-08	DMD
NR3C2	13.5018888651077	3.09600969962756	0.822843433820523	3.76257447331452	0.000168173206339016	0.00720703416730461	NR3C2
LRRC1	116.345987648137	3.07352546897827	0.595363884688583	5.16243183038544	2.43762157689886e-07	4.90843629867464e-05	LRRC1
SEMA3B	116.297350784698	3.0714370532167	0.654987533101323	4.68930612873446	2.74133017662603e-06	0.000308856533233199	SEMA3B
WNT2B	381.893409061971	3.06853632478343	0.637083171204865	4.81653960342438	1.46069184666075e-06	0.000188797109463087	WNT2B
CTD-2353F22.2	49.718747528848	3.06673185101123	0.713159219235099	4.3002064171595	1.70639093485141e-05	0.00126661049470068	CTD-2353F22.2
SBSPON	156.073907414136	3.06213086778986	0.729252591146052	4.19899895450161	2.68097558241624e-05	0.00179312741427472	SBSPON
MMP23B	41.7496699355312	3.05924966455124	0.648733517666105	4.71572622847861	2.40850110758703e-06	0.000274627162436189	MMP23B
SPINT2	206.856805730846	3.05604035505331	0.584401689056746	5.22934894316599	1.70108026748202e-07	3.65886901169315e-05	SPINT2
DPP10	69.1865964261282	3.04898065566501	0.693253233319376	4.39807635813848	1.09214557749635e-05	0.000890382546124941	DPP10
BDNF	186.140365166005	3.04551272559388	0.625441157066507	4.86938330038622	1.11947072867649e-06	0.000164258464747199	BDNF
ACTA2	2778.0388373259	3.03456655447107	0.550543690320943	5.51194502420336	3.54889781943943e-08	1.02359771279235e-05	ACTA2
ITGB3	132.63718645401	3.03079913718651	0.588634026496794	5.14886839828825	2.6206266137915e-07	5.2213916364048e-05	ITGB3
LAMA1	181.56764549973	3.02763285259394	0.636159830969688	4.75923298706077	1.9433001510226e-06	0.000234285256423923	LAMA1
PARM1	243.191519688327	3.02468863007247	0.486507159109073	6.21715132745732	5.06261474934649e-10	4.56310342741097e-07	PARM1
GPRC5A	233.921530167217	3.01755085477816	0.524354939266514	5.75478674616704	8.67512361078913e-09	3.54893489962097e-06	GPRC5A
LRRC7	28.7812782532959	3.01702912936231	0.708449157304731	4.25863888502668	2.05675416979185e-05	0.00145262100469478	LRRC7
WISP1	147.214636378903	3.00821953408647	0.459532203351525	6.5462649018861	5.89939000323419e-11	6.97897837382605e-08	WISP1
IL18	18.7422981275001	2.99840372327333	0.663288975444594	4.52050890980592	6.16911484698181e-06	0.000575216777456511	IL18
COPZ2	65.6788076960607	2.99812655645131	0.644107320032883	4.65470033207858	3.24452242415497e-06	0.000348933638888666	COPZ2
ADAMTS5	364.96169442786	2.99625625079498	0.468804262160878	6.3912734858344	1.64509843788712e-10	1.63886438064881e-07	ADAMTS5
LRRTM4	43.3462090592724	2.99032837388671	0.746241972188752	4.0071833069319	6.14471725046277e-05	0.00338102349176626	LRRTM4
SEMA3A	201.48466854738	2.97836077411698	0.564609002091701	5.27508552481998	1.32694189636619e-07	2.99004240647847e-05	SEMA3A
PCDH7	502.316248533181	2.95427793366728	0.590993820495263	4.99883049740105	5.7679077468306e-07	9.80079928585391e-05	PCDH7
ADAMTSL5	47.0888844085615	2.94906412990946	0.619424190777327	4.76097668418248	1.9265830774332e-06	0.000234285256423923	ADAMTSL5
VASN	197.956414224735	2.91707379064497	0.549006026190043	5.31337298952562	1.07614450657195e-07	2.54615790254925e-05	VASN
SVEP1	70.8015585580252	2.90325489654653	0.592355498960887	4.90120358743936	9.52512827927006e-07	0.000146578559406523	SVEP1
SEMA3D	30.1934447502967	2.90279015911297	0.648128310992332	4.47872760668113	7.50892784290264e-06	0.00067041974627576	SEMA3D
HSPB6	16.4589623332765	2.90206589438124	0.692529837499397	4.19052831696044	2.78305677726854e-05	0.00181652602657925	HSPB6
GAS7	114.975536889754	2.87556619901159	0.569240725850009	5.05158199058526	4.38165777158466e-07	7.75102974771537e-05	GAS7
SLC1A3	280.650717388063	2.87022243637852	0.543063331636066	5.28524440737236	1.25537037136205e-07	2.89649161905938e-05	SLC1A3
CDX2	55.858934223989	2.86987429884763	0.640474920448759	4.48085351544571	7.43451262776032e-06	0.000668740507278668	CDX2
TLX1	18.6102276717445	2.80529339673728	0.716690098070009	3.91423490333091	9.0691313888749e-05	0.00451738207706906	TLX1
MTND5P11	21.224891810491	2.80294351836012	0.576463660576941	4.86230739255074	1.16025256505338e-06	0.000166517063947908	MTND5P11
RP5-862P8.2	22.6481764150442	2.7966499233568	0.712533133372558	3.92494017803734	8.67512936914045e-05	0.00437874263197574	RP5-862P8.2
SP9	22.3516839480472	2.79634141990891	0.55219088666824	5.06408469864692	4.10367181596815e-07	7.54119418763545e-05	SP9
ARSJ	489.598266557232	2.77469115915883	0.490712970074102	5.65440762395138	1.56384676425478e-08	5.48157250996563e-06	ARSJ
FLRT3	176.349183121025	2.77088136692835	0.571540733874184	4.84809078811576	1.24655353134218e-06	0.000170976559719164	FLRT3
FGFR2	38.7707763450334	2.76814813978673	0.680749000076541	4.06632714770861	4.77598792302473e-05	0.00279019380912141	FGFR2
CEBPD	182.842727094642	2.76222820596411	0.569481122236336	4.85042980023098	1.2319423028962e-06	0.000170976559719164	CEBPD
ATP7B	838.964816004617	2.75872624739188	0.584712650388051	4.71808886905563	2.38070501051082e-06	0.00027349366731889	ATP7B
PDZRN3	50.7448084988727	2.73465487091637	0.696549799541743	3.92600051384049	8.63699706798541e-05	0.00437304063266209	PDZRN3
DHRS2	24.9027319726209	2.72180200376992	0.581927937289622	4.67721487379854	2.90797499535893e-06	0.000323033866475605	DHRS2
ARSI	129.055630999972	2.71757971587996	0.659451389318664	4.12097049137727	3.77279751782882e-05	0.00234136103008078	ARSI
MAF	195.446108810808	2.69913751652141	0.690555234045538	3.90864826367157	9.28139799258089e-05	0.00457495576050966	MAF
EPHB2	82.8146669637425	2.69004129535235	0.536443005472494	5.01458918824562	5.31468958568921e-07	9.22903160347939e-05	EPHB2
RP11-615I2.2	24.2783354947985	2.67454639720459	0.675837677978832	3.95737983298463	7.57763862252107e-05	0.00396214209522317	RP11-615I2.2
CCDC3	55.87548187337	2.6668197244387	0.38079855818977	7.00322957396728	2.50128461602825e-12	5.85968240758652e-09	CCDC3
AFF3	33.6158041519423	2.65283659043252	0.665823449739279	3.98429432227313	6.76809471518868e-05	0.0036145746541433	AFF3
CPNE7	14.9816666607661	2.64708615549938	0.713179361998349	3.71166959750793	0.000205896639305196	0.00843983607056064	CPNE7
CTSH	100.503437043561	2.64551536172723	0.669733772871312	3.95009997836195	7.81185554239667e-05	0.00403996725974	CTSH
SLC1A1	97.7436394450235	2.63821893160477	0.705140336401968	3.74140975265503	0.000182990889252224	0.00769700344836912	SLC1A1
CNTN4	62.2821924063286	2.63569106835986	0.715385669560378	3.6842939137704	0.000229337491148085	0.00908483251130878	CNTN4
KRT19	609.025467518816	2.60547765052108	0.440869413936867	5.90986257643671	3.42393251479515e-09	1.75157282810926e-06	KRT19
ANGPT1	67.4092361171313	2.60151230294122	0.539490526611729	4.8221649400964	1.42008441278998e-06	0.000186662206703393	ANGPT1
AC009133.22	93.2102466094777	2.58317127825443	0.640893055733177	4.03058085143285	5.56391857473171e-05	0.00309746619948593	AC009133.22
KLF5	107.335412760542	2.57587230095039	0.534493052790408	4.81928116278149	1.44076390603072e-06	0.00018807433940241	KLF5
SDC2	572.262282337669	2.56106332948883	0.561917517204249	4.55772110866216	5.17116397107189e-06	0.000512459642117533	SDC2
MATN2	291.514835097771	2.55569128496961	0.644469510817136	3.96557361065723	7.32196509380724e-05	0.00386045000823352	MATN2
LMO7	429.035342373023	2.55280359022905	0.458283904614078	5.57035401969609	2.54222243303726e-08	8.20315577381272e-06	LMO7
SH3GL3	37.3609408925501	2.5479114726052	0.618130864172929	4.12196125494292	3.75660393665848e-05	0.00233898024056157	SH3GL3
MME	2196.99360270029	2.54583905901161	0.446679673727641	5.6994737140511	1.20177852369713e-08	4.29193658425269e-06	MME
RHOU	137.44454225685	2.54439364482095	0.559713048577791	4.54588945404463	5.47037439771348e-06	0.000530991008204722	RHOU
HAPLN3	117.587341552031	2.54292719160256	0.503126106152947	5.05425411343995	4.32076013232202e-07	7.71541016835766e-05	HAPLN3
TENM2	114.290761889231	2.53647758408735	0.524106466274138	4.8396227623733	1.3008581609387e-06	0.00017339889626935	TENM2
HOXD13	11.474286849782	2.53178317067341	0.692622012819594	3.65536053404769	0.000256820797012597	0.00990041557200497	HOXD13
ABCC9	124.116451741386	2.51740269736083	0.641790623120551	3.9224672450348	8.76468117274358e-05	0.00441217779887474	ABCC9
HAND1	95.5570939564647	2.5135035444775	0.418769349641097	6.00211917761337	1.94758658523582e-09	1.18915867372076e-06	HAND1
FZD1	419.7755379269	2.51227120039957	0.553093420265699	4.54221856263035	5.56652842405893e-06	0.000534838832541053	FZD1
MXRA5	149.980308051144	2.50542958935091	0.45484666296861	5.50829497791394	3.6232590214015e-08	1.02359771279235e-05	MXRA5
MEST	1017.87545342893	2.50539276739947	0.374798299234101	6.68464283994679	2.31488514857961e-11	3.12972472087964e-08	MEST
RARRES2	17.0638832238943	2.5049519558924	0.55139956858817	4.5428979248319	5.54861230122891e-06	0.000534838832541053	RARRES2
LRRN4	99.9809481046248	2.48201105573122	0.356672614050316	6.95879346481331	3.43199214172778e-12	6.49607472586234e-09	LRRN4
TGFB2	444.140080939215	2.47239827873082	0.584333096223992	4.23114537702495	2.32504333196789e-05	0.00159450797780754	TGFB2
FAT3	160.278999132904	2.47178383494111	0.619561908599891	3.98956714515735	6.61939797947585e-05	0.00355943082259997	FAT3
DLG2	24.3370614825692	2.4445124235042	0.624862314778286	3.91208169494356	9.15039448109121e-05	0.00454589676477938	DLG2
OLR1	17.2256458981073	2.44009314045818	0.66830465850054	3.651168833587	0.000261049553729534	0.00998211303634873	OLR1
PKDCC	134.240804402932	2.43447755166187	0.533690268165574	4.5615925507313	5.07670898081099e-06	0.000505747092572581	PKDCC
CLMP	51.7199467048094	2.41647364496258	0.563043990588451	4.29180256845841	1.77228497217723e-05	0.00128037442570117	CLMP
FHOD3	50.4640491250666	2.41641889152783	0.651959577459365	3.7063937321765	0.00021023138734348	0.00852089871442696	FHOD3
CLDN11	67.1437863072598	2.40867328985568	0.550602777486725	4.37461158632413	1.21648884430676e-05	0.000950819991688961	CLDN11
FST	64.3398539541462	2.4031382631203	0.624871732427241	3.84581048943532	0.000120154605702519	0.00565613449131119	FST
GADD45B	267.836726456341	2.3981041509023	0.555791063995048	4.314758380001	1.59777560302173e-05	0.00120970786455981	GADD45B
SH2D5	39.3439920891838	2.37505136901965	0.621387592720056	3.82217378789802	0.000132280407960449	0.00609197946928317	SH2D5
CLSTN2	445.73799413624	2.36345881806235	0.462757114620787	5.1073419368152	3.26722197797058e-07	6.25889095526292e-05	CLSTN2
LYPD6B	10.4872673284397	2.36335116693613	0.582918102775761	4.05434512272349	5.02749461392215e-05	0.00289250429088088	LYPD6B
DAAM2	69.2582854374771	2.35913784786319	0.447524679620137	5.27152569522121	1.3529434191017e-07	3.01276623961847e-05	DAAM2
ITGA11	467.94444603453	2.34820976906087	0.60712869245842	3.86772985403205	0.000109853264937689	0.00527741776330095	ITGA11
IGF2	1994.83033476378	2.33900408597923	0.541969546898405	4.31574818062183	1.5906322830823e-05	0.00120913605840087	IGF2
PLEKHA4	20.7542889299865	2.33899213003948	0.611775061008406	3.82328780480861	0.000131683921310876	0.00607930064042014	PLEKHA4
WWC1	68.4100445008211	2.29145385010579	0.465253944896192	4.92516801897739	8.42878978517957e-07	0.000134067338700739	WWC1
ADRA2A	30.1271945288253	2.28985512589027	0.58915004351268	3.88670959309025	0.000101612194909749	0.00493157852628646	ADRA2A
PAMR1	25.9222127555846	2.27987094176199	0.42826316132369	5.32352802588785	1.01773764280793e-07	2.50178416922967e-05	PAMR1
EGFR	144.171203708551	2.27006645144156	0.47736946664669	4.75536583306798	1.98087378874771e-06	0.000237303665021624	EGFR
TGM2	1202.78548281433	2.26899997910653	0.370152638068702	6.12990357422602	8.79323501433491e-10	6.40147509043582e-07	TGM2
OLFML2A	561.986656869619	2.24460455494781	0.588181646065013	3.81617578509022	0.000135535963114473	0.00621649032346346	OLFML2A
SOBP	13.5187216546635	2.2393299965489	0.460706574623314	4.86064258661783	1.17005333395349e-06	0.000166517063947908	SOBP
KCTD12	522.867129553912	2.23132463207487	0.493486341230724	4.52155297046334	6.13875935985309e-06	0.000575216777456511	KCTD12
SYNPO	201.764583821819	2.22752295023644	0.609639848316186	3.65383423735967	0.000258353094808053	0.00991908190370555	SYNPO
HOXA-AS2	22.4122750108603	2.2209005555418	0.451798561453867	4.91568753206085	8.84714135292426e-07	0.000139548909606792	HOXA-AS2
RP11-244F12.3	90.3813177683655	2.18994447711829	0.498019933723846	4.39730285642066	1.09604360337654e-05	0.000890382546124941	RP11-244F12.3
CD74	45.3193694744746	2.18263626849392	0.53134509485255	4.10775650257881	3.99520974169174e-05	0.00241601693261154	CD74
BCHE	187.800391036926	2.16174762921229	0.486374609454864	4.44461447449984	8.80496156583469e-06	0.00076449684641339	BCHE
FILIP1L	466.667947282408	2.14676113979432	0.521807830731909	4.11408379361265	3.88720225020805e-05	0.00238113152724719	FILIP1L
SLC16A6	26.0161142353374	2.14479356446247	0.503871134732757	4.25663114359592	2.0753032361278e-05	0.00146027284956977	SLC16A6
EBI3	13.961470353	2.14052236510397	0.570666951965772	3.7509134841794	0.000176191491419477	0.00747747208427773	EBI3
COL6A3	100.14972646956	2.13207268720831	0.457204456495579	4.66328063280574	3.11207900528974e-06	0.000340269318986924	COL6A3
TNS1	294.925238945997	2.11557361334164	0.462977742910169	4.5694931251849	4.88905202645845e-06	0.000489629506649765	TNS1
METTL7A	33.8576435452768	2.11199493632417	0.408757452794386	5.1668658806976	2.38051953434608e-07	4.84499717700028e-05	METTL7A
ARHGAP8	23.1224014857702	2.10963101990189	0.522810140361666	4.03517617015328	5.45613437072461e-05	0.00305543524760578	ARHGAP8
S1PR3	214.199954191963	2.09858773760653	0.456890008621077	4.59320120380877	4.36497838165921e-06	0.000444195219398094	S1PR3
PROM1	78.9846741022172	2.09388094602326	0.503218780245738	4.16097536145361	3.16891276429442e-05	0.00201279130209949	PROM1
LINC00936	26.1860740507749	2.08929454782643	0.552187460110127	3.78366895077579	0.000154533339779979	0.00681819826423179	LINC00936
TRIM58	166.714929796978	2.08762507468599	0.462486948357621	4.51391132679428	6.36428351419794e-06	0.000590505678219307	TRIM58
TBC1D2	41.5075118887748	2.07516694935199	0.519710125938641	3.99293153198441	6.52614171476509e-05	0.00353945015407087	TBC1D2
PLXDC2	276.945275447322	2.04765255663687	0.482894629693995	4.24037135789736	2.23150295007416e-05	0.00154717537871809	PLXDC2
COL14A1	14.3650042330935	2.0263897011983	0.493287703112327	4.10792664891724	3.99226842737551e-05	0.00241601693261154	COL14A1
FZD2	180.831670701291	2.01259182893713	0.505180850786368	3.98390363729013	6.77923712077806e-05	0.0036145746541433	FZD2
LMCD1	362.38615234309	2.01099695896431	0.446181580930513	4.50712679526208	6.57113693965171e-06	0.000606724292652329	LMCD1
CDH4	28.8099190843187	2.00784865584066	0.313231380471534	6.41011335715493	1.45411477200311e-10	1.52908246691527e-07	CDH4
PKP2	452.176854363379	2.00547457513545	0.460352445054789	4.35638953736146	1.32225374250294e-05	0.00102153546277941	PKP2
AKAP6	85.7911486468661	2.00198207350527	0.4999926123676	4.00402330751518	6.22742251742492e-05	0.00340672408698898	AKAP6
TENM3	188.92093472828	2.00183370953965	0.534055337582669	3.7483638279896	0.000177991931205661	0.00753689214489106	TENM3
TMTC1	26.0492976125338	2.00047153753647	0.493490570793886	4.0537178538554	5.04100108213821e-05	0.00289250429088088	TMTC1
CDHR1	18.7269667753091	-2.01556627921011	0.414521729684739	-4.86238991799785	1.15976879549002e-06	0.000166517063947908	CDHR1
AC011043.1	400.647066435898	-2.08204341881238	0.482847594418894	-4.31200950958059	1.61777474154415e-05	0.00121770153267432	AC011043.1
OSCAR	11.0437406235498	-2.10149367183459	0.55679287668334	-3.77428260999424	0.000160468768304312	0.00698242033669888	OSCAR
MYOZ2	209.381095361299	-2.1819149712052	0.508855657527331	-4.2878858452861	1.80381747833467e-05	0.00129628485244974	MYOZ2
FAR2P1	30.9143762015763	-2.49676432563583	0.397103185952209	-6.28744470948745	3.22733895722492e-10	3.05435358911767e-07	FAR2P1
POTEI	21.4026258827086	-2.53295797310272	0.523378795504596	-4.83962666210171	1.30083263634512e-06	0.00017339889626935	POTEI
POTEF	14.0974507557839	-3.89066234114179	0.792073460613238	-4.9119968470217	9.01535030872686e-07	0.000139870943150477	POTEF
SLC5A5	94.1222898088819	-4.82593778595013	1.26604676842749	-3.81181636121093	0.000137949351046157	0.00629182004000399	SLC5A5
RP11-371A22.1	204.534122453262	-6.81648532297999	1.28144323031581	-5.31938143003034	1.04120643110917e-07	2.50928631930484e-05	RP11-371A22.1
TMSB4XP6	297.164339838745	-24.350106883582	3.11665648102787	-7.81289405226699	5.58895748721835e-15	5.28938936590344e-11	TMSB4XP6
