# Supplementary material for: Modeling diabetic endothelial dysfunction with patient‐specific induced pluripotent stem cells
Source: Bioeng Transl Med. 2023 Aug 30;8(6):e10592. doi: 10.1002/btm2.10592 (PMC10658533; doi:10.1002/btm2.10592)
Supplement: Supplementary file 5 — Table S4. RNA‐seq differential gene expression analysis of HiPSCs and DiPSCs. DESeq2 Gene count table showing differentially expressed genes between HiPSC and DiPSC‐ samples. [file BTM2-8-e10592-s005.csv]

	baseMean	log2FoldChange	lfcSE	stat	pvalue	padj	gene
CH507-528H12.1	30.4795975644317	21.8703857723642	3.1176383275612	7.01504904498415	2.29868307083605e-12	9.81336309753642e-09	CH507-528H12.1
TBC1D3	39.6851278749464	8.54583192258874	1.06734167728804	8.00665063909284	1.17874737548825e-15	1.93019882736201e-11	TBC1D3
MTRNR2L12	345.816349102932	7.7960944851638	1.88362707185765	4.13887366647116	3.49015061624907e-05	0.00364020486248908	MTRNR2L12
MTCYBP18	219.032128671655	7.76720630167769	1.72981070517523	4.49020593897348	7.11543451820353e-06	0.00133925563489176	MTCYBP18
ZNFX1-AS1_2	20.2114674349279	7.56933309592648	1.07991678195812	7.00918183917993	2.39715739787149e-12	9.81336309753642e-09	ZNFX1-AS1_2
TBC1D3D	20.1678951259965	7.56524793530308	1.31404566724581	5.75721843150213	8.55112330024628e-09	9.2993065603532e-06	TBC1D3D
CH17-478G19.2	14.0352242190552	7.04471490656864	1.08895551507986	6.4692403032203	9.84968516150052e-11	2.30412277885101e-07	CH17-478G19.2
RP13-104F24.1	29.0546489899018	5.12291234878635	1.33865287192992	3.82691619030458	0.000129758669942191	0.00801955081284025	RP13-104F24.1
CTAGE4	50.5627566482534	4.60275319212125	1.12960913376176	4.07464232941656	4.60851211243075e-05	0.00419246588005853	CTAGE4
NNAT	108.799884625886	4.43238411474866	1.02778571771409	4.31255663350407	1.61377527200877e-05	0.00208075354953887	NNAT
FEZF2	39.1512501551977	3.27520663157571	0.583775647816737	5.61038584570059	2.01876001730645e-08	1.60183330227475e-05	FEZF2
SLC22A3	43.7620913949193	3.22897414306147	0.811771670976978	3.97768764112618	6.9588703308188e-05	0.00545222496015109	SLC22A3
MTND5P11	23.5820567873213	2.77172079763063	0.634549623550158	4.36801267349824	1.25382219364987e-05	0.00180489691626901	MTND5P11
SDHAP3	45.6004341850996	2.6196622423017	0.383526499982492	6.83045954431123	8.46430474661227e-12	2.77205980451552e-08	SDHAP3
AC006116.27	20.4022598747533	2.23212864466092	0.487363660713241	4.58000631683181	4.64961886798952e-06	0.00108816919514353	AC006116.27
HIST1H2BJ	32.0915578434742	2.09827122731674	0.346981547399458	6.04721272079964	1.47373123596305e-09	2.4132348988895e-06	HIST1H2BJ
ARHGEF34P	359.966544471351	2.03519227003646	0.325824190646852	6.24628965085752	4.20317411446134e-10	7.64744179158939e-07	ARHGEF34P
LILRB3	22.9070941180749	2.00388097837193	0.35450581426022	5.6526039849406	1.58035131167871e-08	1.43768070715216e-05	LILRB3
RP11-318G21.4	40.8197383246	-2.05434873633515	0.37173795352423	-5.52633573424256	3.26988124431837e-08	2.43383206253242e-05	RP11-318G21.4
IFIT1	65.3688682247124	-2.11595814908628	0.414694536478437	-5.10245002756698	3.35284296750567e-07	0.000166372132099713	IFIT1
LINC01108	71.8701571552813	-2.14232907167146	0.482575815160282	-4.43936269570391	9.02256543020182e-06	0.00148144985370681	LINC01108
RP11-958N24.2	36.0724882232	-2.14371706285987	0.441267556368164	-4.85808900274394	1.18524132722442e-06	0.000458569989426687	RP11-958N24.2
VWC2	25.1007898691834	-2.27625989068013	0.539718654488445	-4.21749345098626	2.47032992223231e-05	0.00286891152315986	VWC2
DLK1	65.480074620071	-2.40157621708217	0.555512437395585	-4.32317272380346	1.53801226980322e-05	0.0020310444288732	DLK1
C21orf33	276.145516025838	-2.47708517362831	0.43253013665198	-5.72696550765757	1.02242946388159e-08	9.84840145356535e-06	C21orf33
AC011043.1	216.771381175516	-2.51633348388718	0.401261040286658	-6.27106355027522	3.58590212295881e-10	7.33989340793132e-07	AC011043.1
RP11-184E9.4	16.7742825352928	-2.56164894538833	0.681140196343761	-3.76082480396665	0.000169354015985266	0.00959575090573958	RP11-184E9.4
WBSCR27	26.2945548721505	-2.58925694951933	0.593405169915562	-4.3633879190634	1.28063565209662e-05	0.00182351380896367	WBSCR27
ADRA1D	16.9901280981846	-2.64893915802837	0.554324974879886	-4.77867546668334	1.76453735415537e-06	0.000581385836160665	ADRA1D
MEF2B	29.2962700215372	-2.88876644989224	0.636379251856834	-4.53937874539964	5.64202137480313e-06	0.0011718980227406	MEF2B
PWP2	219.949317778768	-2.90477162025499	0.714966389863281	-4.0628086319001	4.84857778779342e-05	0.00425505182529012	PWP2
MEIOB	28.207639120669	-3.46649251229018	0.78440855844855	-4.41924361348939	9.90469478709729e-06	0.00155951324171844	MEIOB
INPP5F	75.8403937917355	-3.79212697228422	0.559107234958491	-6.78246807621038	1.18139973598628e-11	3.22423677946257e-08	INPP5F
IFIT2	14.164136678736	-4.30117179233693	0.765249163458779	-5.62061613095591	1.90277635635771e-08	1.60183330227475e-05	IFIT2
MTCO1P40	168.583739427342	-4.63318990367725	1.04379804170286	-4.43878003077937	9.04702200736983e-06	0.00148144985370681	MTCO1P40
RP11-371A22.1	172.534124458123	-6.70607500707462	1.49724988611911	-4.47892838012288	7.50186963643376e-06	0.00136702856836324	RP11-371A22.1
MTND1P23	428.718173680972	-7.39907873597564	1.51907664320168	-4.87077381453314	1.11162034798582e-06	0.000458569989426687	MTND1P23
